# Supplementary material for: Influenza in feral cat populations: insights from a study in North-East Italy
Source: Front Vet Sci. 2024 Aug 23;11:1439354. doi: 10.3389/fvets.2024.1439354 (PMC11378839; doi:10.3389/fvets.2024.1439354)
Supplement: Supplementary file 1 [file Table_1.XLSX]

## Sheet: Foglio1
Supplementary material 1: Alignment of the primers and the probe used for screening samples with all available sequences as of July 2020, of the M gene of canine and feline influenza virus.
>IAV-M1F	ATGAGTCTTCTAACCGAGGTCG-----------------------------------------------------------------------------------------------------------------------------------------------------------------------------------------------------------------------------------------------------------------------------------------------------------------------------------------------------------------------------------------…
>IAV-M1 FAM	n-----------------------------------------------TCAGGCCCCCTCAAAGCCGA-------------------------------------------------------------------------------------------------------------------------------------------------------------------------------------------------------------------------------------------------------------------------------------------------------------------------------------------…
>IAV-M1.2R	n--------------------------------------------------------------------------CAGAGACTGGAAAGTGTCTTTGCA------------------------------------------------------------------------------------------------------------------------------------------------------------------------------------------------------------------------------------------------------------------------------------------------------------…
>IAV-M1.1R	n--------------------------------------------------------------------------CAGARACTTGAAGATGTTTTTGCA------------------------------------------------------------------------------------------------------------------------------------------------------------------------------------------------------------------------------------------------------------------------------------------------------------…
>KM873641.1_A/cat/Sichuan/SC18/2014_H5N6	atgagtcttctaaccgaggtcgaaacgtacgttctctctatcatcccatcaggccccctcaaagccgagatcgcgcagaaacttgaggatgtgtttgcagggaagaacactgatctcgaggctctcatggagtggctaaagacaagaccaatcctgtcacctctgaccaaagggatcttgggatttgtattcacgctcaccgtgcccagtgagcgaggactgcagcgtagacgttttgtccagaatgccctaaatggaaatggagatccaaataatatggatagggcagttaagctatataagaagctgaaaagagaaataacattccatggagctaaggaggtctcactcagttactcaaccggtgcacttgccagttgcatgggtctcatatacaac…
>DQ643985.1_A/cat/Germany/606/2006_H5N1	atgagtcttctaaccgaggtcgaaacgtacgttctctctatcatcccgtcaggccccctcaaagccgagatcgcgcagaaacttgaagatgtctttgcaggaaagaacaccgatctcgaggctctcatggagtggctaaagacaagaccaatcctgtcacctctgactaaagggatgttgggatttgtattcacgctcaccgtgcccagtgagcgaggactgcagcgtagacgctttgtccagaatgccctaaatggaaatggagatccaaataatatggatagggcagttaagctatataagaagctgaaaagagaaataacattccatggggctaaggaggtcgcactcagctactcaaccggtgcactcgccagttgcatgggtctcatatacaac…
>KC422459.1_A/feline/Korea/01/2010_H3N2	atgagtcttctaaccgaggtcgaaacgtacgttctctctatcgtcccatcaggccccctcaaagccgagatcgcgcagagacttgaagatgtctttgcagggaaaaacaccgatctcgaggctctcatggaatggctaaagacaagaccaatcctgtcacctttaactaaggggattttaggatttgtgttcacgctcaccgtgcccagtgagcgaggactgcagcgtagacgctttgtccaaaatgccctaaatgggaatggagacccaaacaacatggacagggcagtcaaactgtacaggaagttgaagagagagataacattccatggggctaaagaagttgcactcagctactcaaccggcgcacttgccagttgtatgggtctcatatacaac…
>KC422468.1_A/feline/Guangdong/1/2011_H3N2	atgagtcttctaaccgaggtcgaaacgtacgttctctctatcgtcccgtcaggccccctcaaagccgagatcgcgcagagacttgaagatgtctttgcagggaaaaacaccgatctcgaggctctcatggaatggctaaagacaagaccaatcctgtcacctctaactaaggggattttaggatttgtgttcacgctcaccgtgcccagtgagcgaggactgcagcgtagacgctttgtccaaaatgccctaaatgggaatggagacccaaacaacatggacagggcagtcaaactgtacaggaagttgaagagagagataacattccatggggctaaagaagttgcactcagctactcaaccggcgcacttgccagttgtatgggtctcatatacaac…
>FJ560885.1_A/canine/Korea/GCVP01/2007_H3N2	atgagtcttctaaccgaggtcgaaacgtacgttctctctatcgtcccgtcaggccccctcaaagccgagatcgcgcagagacttgaagatgtctttgcagggaaaaacaccgatctcgaggctctcatggaatggctaaagacaagaccaatcctgtcacctctaactaaggggattttaggatttgtgttcacgctcaccgtgcccagtgagcgaggactgcaacgtagacgctttgtccaaaatgccctaaatgggaatggagacccaaacaacatggacagggcagtcaaactgtacaggaagttaaagagagagataacattccatggggctaaagaagttgcactcagctactcaaccggcgcacttgccagttgtatgggtctcatatacaac…
>KT446478.1_A/canine/Korea/S3001/2015_H3N2	atgagtcttctaaccgaggtcgaaacgtacgttctctctatcatcccatcaggccccctcaaagccgagatcgcgcaaagacttgaagatgtctttgcagggaaaaacaccgatctcgaggctctcatggaatggctaaagacaagaccaatcctgtcacctttaactaaggggattttaggatttgtgttcacgctcaccgtgcccagtgagcgaggactgcagcgtagacgctttgtccaaaatgccctaaatgggaatggagacccaaacaacatggacagggcagtcaaactgtacaggaagttgaagagagagataacattccacggggctaaagaagttgcactcagctactcaaccggtgcacttgccagttgtatgggtctcatatacaac…
>KP137813.1_A/canine/Korea/S1/2012_H3N2	atgagtcttctaaccgaggtcgaaacgtacgttctctctatcatcccatcaggccccctcaaagccgagatcgcgcagagacttgaagatgtctttgcagggaaaaacaccgatctcgaggctctcatggaatggctaaagacaagaccaatcctgtcacctttaactaaggggattttaggatttgtgttcacgctcaccgtgcccagtgagcgaggactgcagcgtagacgctttgtccaaaatgccctaaatgggaatggagacccaaacaacatggacagggcagtcaaactgtacaggaagttgaagagagagataacattccacggggctaaagaagttgcactcagctactcaaccggtgcacttgccagttgtatgggtctcatatacaac…
>MH018585.1_A/canine/Zhejiang/S34/2015_H3N8	atgagtcttctaaccgaggtcgaaacgtacgttctctctatcgttccgtcaggccccctcaaagccgagatcgcgcagagacttgaagatgtttttgcagggaagaacaccgatcttgaggctctcatggaatggctaaagacaagaccaatcctgtcacctctgactaaggggattttaggatttgtgttcacgctcaccgtgcccagtgagcgaggactgcagcgtagacgctttgttcaaaatgccctgaatggaaatggagacccaaacaacatagatagggcagtcaaactgtacaagaaactgaagagggagataacattccatggggctaaagaggttgcactcagttactcaaccggtgcacttgccagttgcatgggtctcatatacaac…
>HQ237645.1_A/canine/NY/dog3c09/2009_H3N8	atgagtcttctaaccgaagtcgaaacgtacgttctctctatcataccatcaggccccctcaaagccgagatcgcgcagagacttgaagatgtctttgcgggaaagaacaccgatcttgaggcacttatggaatggctaaagacaagaccaatcctgtcacctctgactaaagggattttaggatttgtattcacgctcaccgtgcccagtgagcgaggactgcagcgtagacgctttgtccaaaatgcccttagtggaaacggagatccaaacaacatggacagagcagtaaaactatacaggaagcttaaaagagaaataacattccatggggcaaaagaagtggcactcagctattccactggtgcactagccagttgcatgggactcatatacaac…
>HQ237643.1_A/canine/NY/dog1c16/2009_H3N8	atgagtcttctaaccgaagtcgaaacgtacgttctctctatcataccatcaggccccctcaaagccgagatcgcgcagagacttgaagatgtctttgcgggaaagaacaccgatcttgaggcacttatggaatggctaaagacaagaccaatcctgtcacctctgactaaagggattttaggatttgtattcacgctcaccgtgcccagtgagcgaggactgcagcgtagacgctttgtccaaaatgcccttagtggaaacggagatccaaacaacatggacagagcagtaaaactatacaggaagcttaaaagagaaataacattccatggggcaaaagaagtggcactcagctattccactggtgcactagccagttgcatgggactcatatacaac…
>HQ237641.1_A/canine/NY/dog5c03/2009_H3N8	atgagtcttctaaccgaagtcgaaacgtacgttctctctatcataccatcaggccccctcaaagccgagatcgcgcagagacttgaagatgtctttgcgggaaagaacaccgatcttgaggcacttatggaatggctaaagacaagaccaatcctgtcacctctgactaaagggattttaggatttgtattcacgctcaccgtgcccagtgagcgaggactgcagcgtagacgctttgtccaaaatgcccttagtggaaacggagatccaaacaacatggacagagcagtaaaactatacaggaagcttaaaagagaaataacattccatggggcaaaagaagtggcactcagctattccactggtgcactagccagttgcatgggactcatatacaac…
>HQ237640.1_A/canine/NY/dog3c04/2009_H3N8	atgagtcttctaaccgaagtcgaaacgtacgttctctctatcataccatcaggccccctcaaagccgagatcgcgcagagacttgaagatgtctttgcgggaaagaacaccgatcttgaggcacttatggaatggctaaagacaagaccaatcctgtcacctctgactaaagggattttaggatttgtattcacgctcaccgtgcccagtgagcgaggactgcagcgtagacgctttgtccaaaatgcccttagtggaaacggagatccaaacaacatggacagagcagtaaaactatacaggaagcttaaaagagaaataacattccatggggcaaaagaagtggcactcagctattccactggtgcactagccagttgcatgggactcatatacaac…
>HQ237639.1_A/canine/NY/dog2c13/2009_H3N8	atgagtcttctaaccgaagtcgaaacgtacgttctctctatcataccatcaggccccctcaaagccgagatcgcgcagagacttgaagatgtctttgcgggaaagaacaccgatcttgaggcacttatggaatggctaaagacaagaccaatcctgtcacctctgactaaagggattttaggatttgtattcacgctcaccgtgcccagtgagcgaggactgcagcgtagacgctttgtccaaaatgcccttagtggaaacggagatccaaacaacatggacagagcagtaaaactatacaggaagcttaaaagagaaataacattccatggggcaaaagaagtggcactcagctattccactggtgcactagccagttgcatgggactcatatacaac…
>HQ237633.1_A/canine/NY/dog2c09/2009_H3N8	angagtcttctaaccgaagtcgaaacgtacgttctctctatcataccatcaggccccctcaaagccgagatcgcgcagagacttgaagatgtctttgcgggaaagaacaccgatcttgaggcacttatggaatggctaaagacaagaccaatcctgtcacctctgactaaagggattttaggatttgtattcacgctcaccgtgcccagtgagcgaggactgcagcgtagacgctttgtccaaaatgcccttagtggaaacggagatccaaacaacatggacagagcagtaaaactatacaggaagcttaaaagagaaataacattccatggggcaaaagaagtggcactcagctattccactggtgcactagccagttgcatgggactcatatacaac…
>HQ237632.1_A/canine/NY/dog2c17/2009_H3N8	atgagtcttctaaccgaagtcgaaacgtacgttctctctatcataccatcaggccccctcaaagccgagatcgcgcagagacttgaagatgtctttgcgggaaagaacaccgatcttgaggcacttatggaatggctaaagacaagaccaatcctgtcacctctgactaaagggattttaggatttgtattcacgctcaccgtgcccagtgagcgaggactgcagcgtagacgctttgtccaaaatgcccttagtggaaacggagatccaaacaacatggacagagcagtaaaactatacaggaagcttaaaagagaaataacattccatggggcaaaagaagtggcactcagctattccactggtgcactagccagttgcatgggactcatatacaac…
>HQ237630.1_A/canine/NY/dog2c02/2009_H3N8	atgagtcttctaaccgaagtcgaaacgtacgttctctctatcataccatcaggccccctcaaagccgagatcgcgcagagacttgaagatgtctttgcgggaaagaacaccgatcttgaggcacttatggaatggctaaagacaagaccaatcctgtcacctctgactaaagggattttaggatttgtattcacgctcaccgtgcccagtgagcgaggactgcagcgtagacgctttgtccaaaatgcccttagtggaaacggagatccaaacaacatggacagagcagtaaaactatacaggaagcttaaaagagaaataacattccatggggcaaaagaagtggcactcagctattccactggtgcactagccagttgcatgggactcatatacaac…
>HQ237629.1_A/canine/NY/dog2c04/2009_H3N8	atgagtcttctaaccgaagtcgaaacgtacgttctctctatcataccatcaggccccctcaaagccgagatcgcgcagagacttgaagatgtctttgcgggaaagaacaccgatcttgaggcacttatggaatggctaaagacaagaccaatcctgtcacctctgactaaagggattttaggatttgtattcacgctcaccgtgcccagtgagcgaggactgcagcgtagacgctttgtccaaaatgcccttagtggaaacggagatccaaacaacatggacagagcagtaaaactatacaggaagcttaaaagagaaataacattccatggggcaaaagaagtggcactcagctattccactggtgcactagccagttgcatgggactcatatacaac…
>HQ237628.1_A/canine/NY/dog2c05/2009_H3N8	atgagtcttctaaccgaagtcgaaacgtacgttctctctatcataccatcaggccccctcaaagccgagatcgcgcagagacttgaagatgtctttgcgggaaagaacaccgatcttgaggcacttatggaatggctaaagacaagaccaatcctgtcacctctgactaaagggattttaggatttgtattcacgctcaccgtgcccagtgagcgaggactgcagcgtagacgctttgtccaaaatgcccttagtggaaacggagatccaaacaacatggacagagcagtaaaactatacaggaagcttaaaagagaaataacattccatggggcaaaagaagtggcactcagctattccactggtgcactagccagttgcatgggactcatatacaac…
>HQ237627.1_A/canine/NY/dog1c08/2009_H3N8	atgagtcttctaaccgaagtcgaaacgtacgttctctctatcataccatcaggccccctcaaagccgagatcgcgcagagacttgaagatgtctttgcgggaaagaacaccgatcttgaggcacttatggaatggctaaagacaagaccaatcctgtcacctctgactaaagggattttaggatttgtattcacgctcaccgtgcccagtgagcgaggactgcagcgtagacgctttgtccaaaatgcccttagtggaaacggagatccaaacaacatggacagagcagtaaaactatacaggaagcttaaaagagaaataacattccatggggcaaaagaagtggcactcagctattccactggtgcactagccagttgcatgggactcatatacaac…
>HQ237626.1_A/canine/NY/dog1c01/2009_H3N8	atgagtcttctaaccgaagtcgaaacgtacgttctctctatcataccatcaggccccctcaaagccgagatcgcgcagagacttgaagatgtctttgcgggaaagaacaccgatcttgaggcacttatggaatggctaaagacaagaccaatcctgtcacctctgactaaagggattttaggatttgtattcacgctcaccgtgcccagtgagcgaggactgcagcgtagacgctttgtccaaaatgcccttagtggaaacggagatccaaacaacatggacagagcagtaaaactatacaggaagcttaaaagagaaataacattccatggggcaaaagaagtggcactcagctattccactggtgcactagccagttgcatgggactcatatacaac…
>HQ237624.1_A/canine/NY/dog1c13/2009_H3N8	atgagtcttctaaccgaagtcgaaacgtacgttctctctatcataccatcaggccccctcaaagccgagatcgcgcagagacttgaagatgtctttgcgggaaagaacaccgatcttgaggcacttatggaatggctaaagacaagaccaatcctgtcacctctgactaaagggattttaggatttgtattcacgctcaccgtgcccagtgagcgaggactgcagcgtagacgctttgtccaaaatgcccttagtggaaacggagatccaaacaacatggacagagcagtaaaactatacaggaagcttaaaagagaaataacattccatggggcaaaagaagtggcactcagctattccactggtgcactagccagttgcatgggactcatatacaac…
>HQ237623.1_A/canine/NY/dog1c07/2009_H3N8	atgagtcttctaaccgaagtcgaaacgtacgttctctctatcataccatcaggccccctcaaagccgagatcgcgcagagacttgaagatgtctttgcgggaaagaacaccgatcttgaggcacttatggaatggctaaagacaagaccaatcctgtcacctctgactaaagggattttaggatttgtattcacgctcaccgtgcccagtgagcgaggactgcagcgtagacgctttgtccaaaatgcccttagtggaaacggagatccaaacaacatggacagagcagtaaaactatacaggaagcttaaaagagaaataacattccatggggcaaaagaagtggcactcagctattccactggtgcactagccagttgcatgggactcatatacaac…
>HQ237621.1_A/canine/NY/dog1c09/2009_H3N8	atgagtcttctaaccgaagtcgaaacgtacgttctctctatcataccatcaggccccctcaaagccgagatcgcgcagagacttgaagatgtctttgcgggaaagaacaccgatcttgaggcacttatggaatggctaaagacaagaccaatcctgtcacctctgactaaagggattttaggatttgtattcacgctcaccgtgcccagtgagcgaggactgcagcgtagacgctttgtccaaaatgcccttagtggaaacggagatccaaacaacatggacagagcagtaaaactatacaggaagcttaaaagagaaataacattccatggggcaaaagaagtggcactcagctattccactggtgcactagccagttgcatgggactcatatacaac…
>HQ237620.1_A/canine/NY/dog1c02/2009_H3N8	atgagtcttctaaccgaagtcgaaacgtacgttctctctatcataccatcaggccccctcaaagccgagatcgcgcagagacttgaagatgtctttgcgggaaagaacaccgatcttgaggcacttatggaatggctaaagacaagaccaatcctgtcacctctgactaaagggattttaggatttgtattcacgctcaccgtgcccagtgagcgaggactgcagcgtagacgctttgtccaaaatgcccttagtggaaacggagatccaaacaacatggacagagcagtaaaactatacaggaagcttaaaagagaaataacattccatggggcaaaagaagtggcactcagctattccactggtgcactagccagttgcatgggactcatatacaac…
>HQ237619.1_A/canine/NY/dog1c06/2009_H3N8	atgagtcttctaaccgaagtcgaaacgtacgttctctctatcataccatcaggccccctcaaagccgagatcgcgcagagacttgaagatgtctttgcgggaaagaacaccgatcttgaggcacttatggaatggctaaagacaagaccaatcctgtcacctctgactaaagggattttaggatttgtattcacgctcaccgtgcccagtgagcgaggactgcagcgtagacgctttgtccaaaatgcccttagtggaaacggagatccaaacaacatggacagagcagtaaaactatacaggaagcttaaaagagaaataacattccatggggcaaaagaagtggcactcagctattccactggtgcactagccagttgcatgggactcatatacaac…
>HQ237615.1_A/canine/NY/dog1c17/2009_H3N8	atgagtcttctaaccgaagtcgaaacgtacgttctctctatcataccatcaggccccctcaaagccgagatcgcgcagagacttgaagatgtctttgcgggaaagaacaccgatcttgaggcacttatggaatggctaaagacaagaccaatcctgtcacctctgactaaagggattttaggatttgtattcacgctcaccgtgcccagtgagcgaggactgcagcgtagacgctttgtccaaaatgcccttagtggaaacggagatccaaacaacatggacagagcagtaaaactatacaggaagcttaaaagagaaataacattccatggggcaaaagaagtggcactcagctattccactggtgcactagccagttgcatgggactcatatacaac…
>HQ237614.1_A/canine/NY/dog1c15/2009_H3N8	atgagtcttctaaccgaagtcgaaacgtacgttctctctatcataccatcaggccccctcaaagccgagatcgcgcagagacttgaagatgtctttgcgggaaagaacaccgatcttgaggcacttatggaatggctaaagacaagaccaatcctgtcacctctgactaaagggattttaggatttgtattcacgctcaccgtgcccagtgagcgaggactgcagcgtagacgctttgtccaaaatgcccttagtggaaacggagatccaaacaacatggacagagcagtaaaactatacaggaagcttaaaagagaaataacattccatggggcaaaagaagtggcactcagctattccactggtgcactagccagttgcatgggactcatatacaac…
>HQ237613.1_A/canine/NY/dog1c14/2009_H3N8	atgagtcttctaaccgaagtcgaaacgtacgttctctctatcataccatcaggccccctcaaagccgagatcgcgcagagacttgaagatgtctttgcgggaaagaacaccgatcttgaggcacttatggaatggctaaagacaagaccaatcctgtcacctctgactaaagggattttaggatttgtattcacgctcaccgtgcccagtgagcgaggactgcagcgtagacgctttgtccaaaatgcccttagtggaaacggagatccaaacaacatggacagagcagtaaaactatacaggaagcttaaaagagaaataacattccatggggcaaaagaagtggcactcagctattccactggtgcactagccagttgcatgggactcatatacaac…
>HQ237612.1_A/canine/NY/dog1c12/2009_H3N8	atgagtcttctaaccgaagtcgaaacgtacgttctctctatcataccatcaggccccctcaaagccgagatcgcgcagagacttgaagatgtctttgcgggaaagaacaccgatcttgaggcacttatggaatggctaaagacaagaccaatcctgtcacctctgactaaagggattttaggatttgtattcacgctcaccgtgcccagtgagcgaggactgcagcgtagacgctttgtccaaaatgcccttagtggaaacggagatccaaacaacatggacagagcagtaaaactatacaggaagcttaaaagagaaataacattccatggggcaaaagaagtggcactcagctattccactggtgcactagccagttgcatgggactcatatacaac…
>HQ237610.1_A/canine/NY/dog5c19/2009_H3N8	atgagtcttctaaccgaagtcgaaacgtacgttctctctatcataccatcaggccccctcaaagccgagatcgcgcagagacttgaagatgtctttgcgggaaagaacaccgatcttgaggcacttatggaatggctaaagacaagaccaatcctgtcacctctgactaaagggattttaggatttgtattcacgctcaccgtgcccagtgagcgaggactgcagcgtagacgctttgtccaaaatgcccttagtggaaacggagatccaaacaacatggacagagcagtaaaactatacaggaagcttaaaagagaaataacattccatggggcaaaagaagtggcactcagctattccactggtgcactagccagttgcatgggactcatatacaac…
>HQ237608.1_A/canine/NY/dog5c06/2009_H3N8	atgagtcttctaaccgaagtcgaaacgtacgttctctctatcataccatcaggccccctcaaagccgagatcgcgcagagacttgaagatgtctttgcgggaaagaacaccgatcttgaggcacttatggaatggctaaagacaagaccaatcctgtcacctctgactaaagggattttaggatttgtattcacgctcaccgtgcccagtgagcgaggactgcagcgtagacgctttgtccaaaatgcccttagtggaaacggagatccaaacaacatggacagagcagtaaaactatacaggaagcttaaaagagaaataacattccatggggcaaaagaagtggcactcagctattccactggtgcactagccagttgcatgggactcatatacaac…
>HQ237606.1_A/canine/NY/dog5c10/2009_H3N8	atgagtcttctaaccgaagtcgaaacgtacgttctctctatcataccatcaggccccctcaaagccgagatcgcgcagagacttgaagatgtctttgcgggaaagaacaccgatcttgaggcacttatggaatggctaaagacaagaccaatcctgtcacctctgactaaagggattttaggatttgtattcacgctcaccgtgcccagtgagcgaggactgcagcgtagacgctttgtccaaaatgcccttagtggaaacggagatccaaacaacatggacagagcagtaaaactatacaggaagcttaaaagagaaataacattccatggggcaaaagaagtggcactcagctattccactggtgcactagccagttgcatgggactcatatacaac…
>HQ237604.1_A/canine/NY/dog3c19/2009_H3N8	atgagtcttctaaccgaagtcgaaacgtacgttctctctatcataccatcaggccccctcaaagccgagatcgcgcagagacttgaagatgtctttgcgggaaagaacaccgatcttgaggcacttatggaatggctaaagacaagaccaatcctgtcacctctgactaaagggattttaggatttgtattcacgctcaccgtgcccagtgagcgaggactgcagcgtagacgctttgtccaaaatgcccttagtggaaacggagatccaaacaacatggacagagcagtaaaactatacaggaagcttaaaagagaaataacattccatggggcaaaagaagtggcactcagctattccactggtgcactagccagttgcatgggactcatatacaac…
>HQ237601.1_A/canine/NY/dog4c06/2009_H3N8	atgagtcttctaaccgaagtcgaaacgtacgttctctctatcataccatcaggccccctcaaagccgagatcgcgcagagacttgaagatgtctttgcgggaaagaacaccgatcttgaggcacttatggaatggctaaagacaagaccaatcctgtcacctctgactaaagggattttaggatttgtattcacgctcaccgtgcccagtgagcgaggactgcagcgtagacgctttgtccaaaatgcccttagtggaaacggagatccaaacaacatggacagagcagtaaaactatacaggaagcttaaaagagaaataacattccatggggcaaaagaagtggcactcagctattccactggtgcactagccagttgcatgggactcatatacaac…
>HQ237597.1_A/canine/NY/dog6c03/2009_H3N8	atgagtcttctaaccgaagtcgaaacgtacgttctctctatcataccatcaggccccctcaaagccgagatcgcgcagagacttgaagatgtctttgcgggaaagaacaccgatcttgaggcacttatggaatggctaaagacaagaccaatcctgtcacctctgactaaagggattttaggatttgtattcacgctcaccgtgcccagtgagcgaggactgcagcgtagacgctttgtccaaaatgcccttagtggaaacggagatccaaacaacatggacagagcagtaaaactatacaggaagcttaaaagagaaataacattccatggggcaaaagaagtggcactcagctattccactggtgcactagccagttgcatgggactcatatacaac…
>HQ237586.1_A/canine/NY/dog6c17/2009_H3N8	atgagtcttctaaccgaagtcgaaacgtacgttctctctatcataccatcaggccccctcaaagccgagatcgcgcagagacttgaagatgtctttgcgggaaagaacaccgatcttgaggcacttatggaatggctaaagacaagaccaatcctgtcacctctgactaaagggattttaggatttgtattcacgctcaccgtgcccagtgagcgaggactgcagcgtagacgctttgtccaaaatgcccttagtggaaacggagatccaaacaacatggacagagcagtaaaactatacaggaagcttaaaagagaaataacattccatggggcaaaagaagtggcactcagctattccactggtgcactagccagttgcatgggactcatatacaac…
>HQ237538.1_A/canine/NY/dog5c24/2009_H3N8	atgagtcttctaaccgaagtcgaaacgtacgttctctctatcataccatcaggccccctcaaagccgagatcgcgcagagacttgaagatgtctttgcgggaaagaacaccgatcttgaggcacttatggaatggctaaagacaagaccaatcctgtcacctctgactaaagggattttaggatttgtattcacgctcaccgtgcccagtgagcgaggactgcagcgtagacgctttgtccaaaatgcccttagtggaaacggagatccaaacaacatggacagagcagtaaaactatacaggaagcttaaaagagaaataacattccatggggcaaaagaagtggcactcagctattccactggtgcactagccagttgcatgggactcatatacaac…
>HQ237534.1_A/canine/NY/dog5c29/2009_H3N8	atgagtcttctaaccgaagtcgaaacgtacgttctctctatcataccatcaggccccctcaaagccgagatcgcgcagagacttgaagatgtctttgcgggaaagaacaccgatcttgaggcacttatggaatggctaaagacaagaccaatcctgtcacctctgactaaagggattttaggatttgtattcacgctcaccgtgcccagtgagcgaggactgcagcgtagacgctttgtccaaaatgcccttagtggaaacggagatccaaacaacatggacagagcagtaaaactatacaggaagcttaaaagagaaataacattccatggggcaaaagaagtggcactcagctattccactggtgcactagccagttgcatgggactcatatacaac…
>HQ237533.1_A/canine/NY/dog5c27/2009_H3N8	atgagtcttctaaccgaagtcgaaacgtacgttctctctatcataccatcaggccccctcaaagccgagatcgcgcagagacttgaagatgtctttgcgggaaagaacaccgatcttgaggcacttatggaatggctaaagacaagaccaatcctgtcacctctgactaaagggattttaggatttgtattcacgctcaccgtgcccagtgagcgaggactgcagcgtagacgctttgtccaaaatgcccttagtggaaacggagatccaaacaacatggacagagcagtaaaactatacaggaagcttaaaagagaaataacattccatggggcaaaagaagtggcactcagctattccactggtgcactagccagttgcatgggactcatatacaac…
>HQ237531.1_A/canine/NY/dog3c31/2009_H3N8	atgagtcttctaaccgaagtcgaaacgtacgttctctctatcataccatcaggccccctcaaagccgagatcgcgcagagacttgaagatgtctttgcgggaaagaacaccgatcttgaggcacttatggaatggctaaagacaagaccaatcctgtcacctctgactaaagggattttaggatttgtattcacgctcaccgtgcccagtgagcgaggactgcagcgtagacgctttgtccaaaatgcccttagtggaaacggagatccaaacaacatggacagagcagtaaaactatacaggaagcttaaaagagaaataacattccatggggcaaaagaagtggcactcagctattccactggtgcactagccagttgcatgggactcatatacaac…
>HQ237530.1_A/canine/NY/dog3c30/2009_H3N8	atgagtcttctaaccgaagtcgaaacgtacgttctctctatcataccatcaggccccctcaaagccgagatcgcgcagagacttgaagatgtctttgcgggaaagaacaccgatcttgaggcacttatggaatggctaaagacaagaccaatcctgtcacctctgactaaagggattttaggatttgtattcacgctcaccgtgcccagtgagcgaggactgcagcgtagacgctttgtccaaaatgcccttagtggaaacggagatccaaacaacatggacagagcagtaaaactatacaggaagcttaaaagagaaataacattccatggggcaaaagaagtggcactcagctattccactggtgcactagccagttgcatgggactcatatacaac…
>HQ237529.1_A/canine/NY/dog3c29/2009_H3N8	atgagtcttctaaccgaagtcgaaacgtacgttctctctatcataccatcaggccccctcaaagccgagatcgcgcagagacttgaagatgtctttgcgggaaagaacaccgatcttgaggcacttatggaatggctaaagacaagaccaatcctgtcacctctgactaaagggattttaggatttgtattcacgctcaccgtgcccagtgagcgaggactgcagcgtagacgctttgtccaaaatgcccttagtggaaacggagatccaaacaacatggacagagcagtaaaactatacaggaagcttaaaagagaaataacattccatggggcaaaagaagtggcactcagctattccactggtgcactagccagttgcatgggactcatatacaac…
>HQ237527.1_A/canine/NY/dog5c36/2009_H3N8	atgagtcttctaaccgaagtcgaaacgtacgttctctctatcataccatcaggccccctcaaagccgagatcgcgcagagacttgaagatgtctttgcgggaaagaacaccgatcttgaggcacttatggaatggctaaagacaagaccaatcctgtcacctctgactaaagggattttaggatttgtattcacgctcaccgtgcccagtgagcgaggactgcagcgtagacgctttgtccaaaatgcccttagtggaaacggagatccaaacaacatggacagagcagtaaaactatacaggaagcttaaaagagaaataacattccatggggcaaaagaagtggcactcagctattccactggtgcactagccagttgcatgggactcatatacaac…
>HQ237522.1_A/canine/NY/dog5c35/2009_H3N8	atgagtcttctaaccgaagtcgaaacgtacgttctctctatcataccatcaggccccctcaaagccgagatcgcgcagagacttgaagatgtctttgcgggaaagaacaccgatcttgaggcacttatggaatggctaaagacaagaccaatcctgtcacctctgactaaagggattttaggatttgtattcacgctcaccgtgcccagtgagcgaggactgcagcgtagacgctttgtccaaaatgcccttagtggaaacggagatccaaacaacatggacagagcagtaaaactatacaggaagcttaaaagagaaataacattccatggggcaaaagaagtggcactcagctattccactggtgcactagccagttgcatgggactcatatacaac…
>HQ237636.1_A/canine/NY/dog2c14/2009_H3N8	atgagtcttctaaccgaagtcgaaacgtacgttctctctatcataccatcaggccccctcaaagccgagatcgcgcagagacttgaagatgtctttgcgggaaagaacaccgatcttgaggcacttatggaatggctaaagacaagaccaatcctgtcacctctgactaaagggattttaggatttgtattcacgctcaccgtgcccagtgagcgaggactgcagcgtagacgctttgtccaaaatgcccttagtggaaacggaggtccaaacaacatggacagagcagtaaaactatacaggaagcttaaaagagaaataacattccatggggcaaaagaagtggcactcagctattccactggtgcactagccagttgcatgggactcatatacaac…
>HQ237635.1_A/canine/NY/dog2c06/2009_H3N8	atgagtcttctaaccgaagtcgaaacgtacgttctctctatcataccatcaggccccctcaaagccgagatcgcgcagagacttgaagatgtctttgcgggaaagaacaccgatcttgaggcacttatggaatggctaaagacaagaccaatcctgtcacctctgactaaagggattttaggatttgtattcacgctcaccgtgcccagtgagcgaggactgcagcgtagacgctttgtccaaaatgcccttagtggaaacggagatccaaacaacatggacagagcagtaaaactatacaggaagcttaaaagagaaataacattccatggggcaaaagaagtggcactcagctattccactggtgcactagccagttgcatgggactcatatacaac…
>HQ237634.1_A/canine/NY/dog2c20/2009_H3N8	atgagtcttctaaccgaagtcgaaacgtacgttctctctatcataccatcaggccccctcaaagccgagatcgcgcagagacttgaagatgtctttgcgggaaagaacaccgatcttgaggcacttatggaatggctaaagacaagaccaatcctgtcacctctgactaaagggattttaggatttgtattcacgctcaccgtgcccagtgagcgaggactgcagcgtagacgctttgtccaaaatgcccttagtggaaacggagatccaaacaacatggacagagcagtaaaactatacaggaagcttaaaagagaaataacattccatggggcaaaagaagtggcactcagctattccactggtgcactagccagttgcatgggactcatatacaac…
>HQ237631.1_A/canine/NY/dog2c01/2009_H3N8	atgagtcttctaaccgaagtcgaaacgtacgttctctctatcataccatcaggccccctcaaagccgagatcgcgcagagacttgaagatgtctttgcgggaaagaacaccgatcttgaggcacttatggaatggctaaagacaagaccaatcctgtcacctctgactaaagggattttaggatttgtattcacgctcaccgtgcccagtgagcgaggactgcagcatagacgctttgtccaaaatgcccttagtggaaacggagatccaaacaacatggacagagcagtaaaactatacaggaagcttaaaagagaaataacattccatggggcaaaagaagtggcactcagctattccactggtgcactagccagttgcatgggactcatatacaac…
>HQ237625.1_A/canine/NY/dog1c05/2009_H3N8	atgagtcttctaaccgaagtcgaaacgtacgttctctctatcataccatcaggccccctcaaagccgagatcgcgcagagacttgaagatgtctttgcgggaaagaacaccgatcttgaggcacttatggaatggctaaagacaagaccaatcctgtcacctctgactaaagggattttaggatttgtattcacgctcaccgtgcccagtgagcgaggactgcagcgtagacgctttgtccaaaatgcccttagtggaaacggagatccaaacaacatggacagagcagtaaaactatacaggaagcttaaaagagaaataacattccatggggcaaaagaagtggcactcagctattccactggtgcactagccagttgcatgggactcatatacaac…
>HQ237618.1_A/canine/NY/dog1c04/2009_H3N8	atgagtcttctaaccgaagtcgaaacgtacgttctctctatcataccatcaggccccctcaaagccgagatcgcgcagagacttgaagatgtctttgcgggaaagaacaccgatcttgaggcacttatggaatggctaaagacaagaccaatcctgtcacctctgactaaagggattttaggatttgtattcacgctcaccgtgcccagtgagcgaggactgcagcgtagacgctttgtccaaaatgcccttagtggaaacggagatccaaacaacatggacagagcagtaaaactatacaggaagcttaaaagagaaataacattccatggggcaaaagaagtggcactcagctattccactggtgcactagccagttgcatgggactcatatacaac…
>HQ237617.1_A/canine/NY/dog1c19/2009_H3N8	atgagtcttctaaccgaagtcgaaacgtacgttctctctatcataccatcaggccccctcaaagccgagatcgcgcagagacttgaagatgtctttgcgggaaagaacaccgatcttgaggcacttatggaatggctaaagacaagaccaatcctgtcacctctgactaaagggattttaggatttgtattcacgctcaccgtgcccagtgagcgaggactgcagcgtagacgctttgtccaaaatgcccttagtggaaacggagatccaaacaacatggacagagcagtaaaactatacaggaagcttaaaagagaaataacattccatggggcaaaagaagtggcactcagctattccactggtgcactagccagttgcatgggactcatatacaac…
>HQ237611.1_A/canine/NY/dog1c11/2009_H3N8	atgagtcttctaaccgaagtcgaaacgtacgttctctctatcataccatcaggccccctcaaagccgagatcgcgcagagacttgaagatgtctttgcgggaaagaacaccgatcttgaggcacttatggaatggctaaagacaagaccaatcctgtcacctctgactaaagggattttaggatttgtattcacgctcaccgtgcccagtgagcgaggactgcagcgtagacgctttgtccaaaatgcccttagtggaaacggagatccaaacaacatggacagagcagtaaaactatacaggaagcttaaaagagaaataacattccatggggcaaaagaagtggcactcagctattccactggtgcactagccagttgcatgggactcatatacaac…
>HQ237607.1_A/canine/NY/dog5c07/2009_H3N8	atgagtcttctaaccgaagtcgaaacgtacgttctctctatcataccatcaggccccctcaaagccgagatcgcgcagagacttgaagatgtctttgcgggaaagaacaccgatcttgaggcacttatggaatggctaaagacaagaccaatcctgtcacctctgactaaagggattttaggatttgtattcacgctcaccgtgcccagtgagcgaggactgcagcgtagacgctttgtccaaaatgcccttagtggaaacggagatccaaacaacatggacagagcagtaaaactatacaggaagcttaaaagagaaataacattccatggggcaaaagaagtggcactcagctattccactggtgcactagccagttgcatgggactcatatacaac…
>HQ237588.1_A/canine/NY/dog6c05/2009_H3N8	atgagtcttctaaccgaagtcgaaacgtacgttctctctatcataccatcaggccccctcaaagccgagatcgcgcagagacttgaagatgtctttgcgggaaagaacaccgatcttgaggcacttatggaatggctaaagacaagaccaatcctgtcacctctgactaaagggattttaggatttgtattcacgctcaccgtgcccagtgagcgaggactgcagcgtagacgctttgtccaaaatgcccttagtggaaacggagatccaaacaacatggacagagcagtaaaactatacaggaagcttaaaagagaaataacattccatggggcaaaagaagtggcactcagctattccactggtgcactagccagttgcatgggactcatatacaac…
>HQ237540.1_A/canine/NY/dog5c34/2009_H3N8	atgagtcttctaaccgaagtcgaaacgtacgttctctctatcataccatcaggccccctcaaagccgagatcgcgcagagacttgaagatgtctttgcgggaaagaacaccgatcttgaggcacttatggaatggctaaagacaagaccaatcctgtcacctctgactaaagggattttaggatttgtattcacgctcaccgtgcccagtgagcgaggactgcagcgtagacgctttgtccaaaatgcccttagtggaaacggagatccaaacaacatggacagagcagtaaaactatacaggaagcttaaaagagaaataacattccatggggcaaaagaagtggcactcagctattccactggtgcactagccagttgcatgggactcatatacaac…
>HQ237537.1_A/canine/NY/dog5c22/2009_H3N8	atgagtcttctaaccgaagtcgaaacgtacgttctctctatcataccatcaggccccctcaaagccgagatcgcgcagagacttgaagatgtctttgcgggaaagaacaccgatcttgaggcacttatggaatggctaaagacaagaccaatcctgtcacctctgactaaagggattttaggatttgtattcacgctcaccgtgcccagtgagcgaggactgcagcgtagacgctttgtccaaaatgcccttagtggaaacggagatccaaacaacatggacagagcagtaaaactatacaggaagcttaaaagagaaataacattccatggggcaaaagaagtggcactcagctattccactggtgcactagccagttgcatgggactcatatacaac…
>HQ237535.1_A/canine/NY/dog3c32/2009_H3N8	atgagtcttctaaccgaagtcgaaacgtacgttctctctatcataccatcaggccccctcaaagccgagatcgcgcagagacttgaagatgtctttgcgggaaagaacaccgatcttgaggcacttatggaatggctaaagacaagaccaatcctgtcacctctgactaaagggattttaggatttgtattcacgctcaccgtgcccagtgagcgaggactgcagcgtagacgctttgtccaaaatgcccttagtggaaacggagatccaaacaacatggacagagcagtaaaactatacaggaagcttaaaagagaaataacattccatggggcaaaagaagtggcactcagctattccactggtgcactagccagttgcatgggactcatatacaac…
>HQ237532.1_A/canine/NY/dog3c40/2009_H3N8	atgagtcttctaaccgaagtcgaaacgtacgttctctctatcataccatcaggccccctcaaagccgagatcgcgcagagacttgaagatgtctttgcgggaaagaacaccgatcttgaggcacttatggaatggctaaagacaagaccaatcctgtcacctctgactaaagggattttaggatttgtattcatgctcaccgtgcccagtgagcgaggactgcagcgtagacgctttgtccaaaatgcccttagtggaaacggagatccaaacaacatggacagagcagtaaaactatacaggaagcttaaaagagaaataacattccatggggcaaaagaagtggcactcagctattccactggtgcactagccagttgcatgggactcatatacaac…
>HQ237528.1_A/canine/NY/dog3c28/2009_H3N8	atgagtcttctaaccgaagtcgaaacgtacgttctctctatcataccatcaggccccctcaaagccgagatcgcgcagagacttgaagatgtctttgcgggaaagaacaccgatcttgaggcacttatggaatggctaaagacaagaccaatcctgtcacctctgactaaagggattttaggatttgtattcacgctcaccgtgcccagtgagcgaggactgcagcgtagacgctttgtccaaaatgcccttagtggaaacggagatccaaacaacatggacagagcagtaaaactatacaagaagcttaaaagagaaataacattccatggggcaaaagaagtggcactcagctattccactggtgcactagccagttgcatgggactcatatacaac…
>HQ237526.1_A/canine/NY/dog6c34/2009_H3N8	atgagtcttctaaccgaagtcgaaacgtacgttctctctatcataccatcaggccccctcaaagccgagatcgcgcagagacttgaagatgtctttgcgggaaagaacaccgatcttgaggcacttatggaatggctaaagacaagaccaatcctgtcacctctgactaaagggattttaggatttgtattcacgctcaccgtgcccagtgagcgaggactgcagcgtagacgctttgtccaaaatgcccttagtggaaacggagatccaaacaacatggacagagcagtaaaactatacaggaagcttaaaagagaaataacattccatggggcaaaagaagtggcactcagctattccactggtgcactagccagttgcatgggactcatatacaac…
>HQ237523.1_A/canine/NY/dog5c39/2009_H3N8	atgagtcttctaaccgaagtcgaaacgtacgttctctctatcataccatcaggccccctcaaagccgagatcgcgcagagacttgaagatgtctttgcgggaaagaacaccgatcttgaggcacttatggaatggctaaagacaagaccaatcctgtcacctctgactaaagggattttaggatttgtattcacgctcaccgtgcccagtgagcgaggactgcagcgtagacgctttgtccaaaatgcccttagtggaaacggagatccaaacaacatggacagagcagtaaaactatacaggaagcttaaaagagaaataacattccatggggcaaaagaagtggcactcagctattccactggtgcactagccagttgcatgggactcatatacaac…
>HQ237644.1_A/canine/NY/dog3c11/2009_H3N8	atgagtcttctaaccgaagtcgaaacgtacgttctctctatcataccatcaggccccctcaaagccgagatcgcgcagagacttgaagatgtctttgcgggaaagaacaccgatcttgaggcacttatggaatggctaaagacaagaccaatcctgtcacctctgactaaagggattttaggatttgtattcacgctcaccgtgcccagtgagcgaggactgcagcgtagacgctttgtccaaaatgcccttagtggaaacggagatccaaacaacatggacagagcagtaaaactatacaggaagcttaaaagagaaataacattccatggggcaaaagaagtggcactcagctattccactggtgcactagccagttgcatgggactcatatacaac…
>HQ237605.1_A/canine/NY/dog3c20/2009_H3N8	atgagtcttctaaccgaagtcgaaacgtacgttctctctatcataccatcaggccccctcaaagccgagatcgcgcagagacttgaagatgtctttgcgggaaagaacaccgatcttgaggcacttatggaatggctaaagacaagaccaatcctgtcacctctgactaaagggattttaggatttgtattcacgctcaccgtgcccagtgagcgaggactgcagcgtagacgctttgtccaaaatgcccttagtggaaacggagatccaaacaacatggacagagcagtaaaactatacaggaagcttaaaagagaaataacattccatggggcaaaagaagtggcactcagctattccactggtgcactagccagttgcatgggactcatatacaac…
>HQ237602.1_A/canine/NY/dog4c01/2009_H3N8	atgagtcttctaaccgaagtcgaaacgtacgttctctctatcataccatcaggccccctcaaagccgagatcgcgcagagacttgaagatgtctttgcgggaaagaacaccgatcttgaggcacttatggaatggctaaagacaagaccaatcctgtcacctctgactaaagggattttaggatttgtattcacgctcaccgtgcccagtgagcgaggactgcagcgtagacgctttgtccaaaatgcccttagtggaaacggagatccaaacaacatggacagagcagtaaaactatacaggaagcttaaaagagaaataacattccatggggcaaaagaagtggcactcagctattccactggtgcactagccagttgcatgggactcatatacaac…
>HQ237600.1_A/canine/NY/dog4c02/2009_H3N8	atgagtcttctaaccgaagtcgaaacgtacgttctctctatcataccatcaggccccctcaaagccgagatcgcgcagagacttgaagatgtctttgcgggaaagaacaccgatcttgaggcacttatggaatggctaaagacaagaccaatcctgtcacctctgactaaagggattttaggatttgtattcacgctcaccgtgcccagtgagcgaggactgcagcgtagacgctttgtccaaaatgcccttagtggaaacggagatccaaacaacatggacagagcagtaaaactatacaggaagcttaaaagagaaataacattccatggggcaaaagaagtggcactcagctattccactggtgcactagccagttgcatgggactcatatacaac…
>HQ237599.1_A/canine/NY/dog4c03/2009_H3N8	atgagtcttctaaccgaagtcgaaacgtacgttctctctatcataccatcaggccccctcaaagccgagatcgcgcagagacttgaagatgtctttgcgggaaagaacaccgatcttgaggcacttatggaatggctaaagacaagaccaatcctgtcacctctgactaaagggattttaggatttgtattcacgctcaccgtgcccagtgagcgaggactgcagcgtagacgctttgtccaaaatgcccttagtggaaacggagatccaaacaacatggacagagcagtaaaactatacaggaagcttaaaagagaaataacattccatggggcaaaagaagtggcactcagctattccactggtgcactagccagttgcatgggactcatatacaac…
>HQ237594.1_A/canine/NY/dog4c20/2009_H3N8	atgagtcttctaaccgaagtcgaaacgtacgttctctctatcataccatcaggccccctcaaagccgagatcgcgcagagacttgaagatgtctttgcgggaaagaacaccgatcttgaggcacttatggaatggctaaagacaagaccaatcctgtcacctctgactaaagggattttaggatttgtattcacgctcaccgtgcccagtgagcgaggactgcagcgtagacgctttgtccaaaatgcccttagtggaaacggagatccaaacaacatggacagagcagtaaaactatacaggaagcttaaaagagaaataacattccatggggcaaaagaagtggcactcagctattccactggtgcactagccagttgcatgggactcatatacaac…
>HQ237593.1_A/canine/NY/dog4c17/2009_H3N8	atgagtcttctaaccgaagtcgaaacgtacgttctctctatcataccatcaggccccctcaaagccgagatcgcgcagagacttgaagatgtctttgcgggaaagaacaccgatcttgaggcacttatggaatggctaaagacaagaccaatcctgtcacctctgactaaagggattttaggatttgtattcacgctcaccgtgcccagtgagcgaggactgcagcgtagacgctttgtccaaaatgcccttagtggaaacggagatccaaacaacatggacagagcagtaaaactatacaggaagcttaaaagagaaataacattccatggggcaaaagaagtggcactcagctattccactggtgcactagccagttgcatgggactcatatacaac…
>HQ237592.1_A/canine/NY/dog4c15/2009_H3N8	atgagtcttctaaccgaagtcgaaacgtacgttctctctatcataccatcaggccccctcaaagccgagatcgcgcagagacttgaagatgtctttgcgggaaagaacaccgatcttgaggcacttatggaatggctaaagacaagaccaatcctgtcacctctgactaaagggattttaggatttgtattcacgctcaccgtgcccagtgagcgaggactgcagcgtagacgctttgtccaaaatgcccttagtggaaacggagatccaaacaacatggacagagcagtaaaactatacaggaagcttaaaagagaaataacattccatggggcaaaagaagtggcactcagctattccactggtgcactagccagttgcatgggactcatatacaac…
>HQ237591.1_A/canine/NY/dog4c16/2009_H3N8	atgagtcttctaaccgaagtcgaaacgtacgttctctctatcataccatcaggccccctcaaagccgagatcgcgcagagacttgaagatgtctttgcgggaaagaacaccgatcttgaggcacttatggaatggctaaagacaagaccaatcctgtcacctctgactaaagggattttaggatttgtattcacgctcaccgtgcccagtgagcgaggactgcagcgtagacgctttgtccaaaatgcccttagtggaaacggagatccaaacaacatggacagagcagtaaaactatacaggaagcttaaaagagaaataacattccatggggcaaaagaagtggcactcagctattccactggtgcactagccagttgcatgggactcatatacaac…
>HQ237589.1_A/canine/NY/dog4c12/2009_H3N8	atgagtcttctaaccgaagtcgaaacgtacgttctctctatcataccatcaggccccctcaaagccgagatcgcgcagagacttgaagatgtctttgcgggaaagaacaccgatcttgaggcacttatggaatggctaaagacaagaccaatcctgtcacctctgactaaagggattttaggatttgtattcacgctcaccgtgcccagtgagcgaggactgcagcgtagacgctttgtccaaaatgcccttagtggaaacggagatccaaacaacatggacagagcagtaaaactatacaggaagcttaaaagagaaataacattccatggggcaaaagaagtggcactcagctattccactggtgcactagccagttgcatgggactcatatacaac…
>HQ237542.1_A/canine/NY/dog3c24/2009_H3N8	atgagtcttctaaccgaagtcgaaacgtacgttctctctatcataccatcaggccccctcaaagccgagatcgcgcagagacttgaagatgtctttgcgggaaagaacaccgatcttgaggcacttatggaatggctaaagacaagaccaatcctgtcacctctgactaaagggattttaggatttgtattcacgctcaccgtgcccagtgagcgaggactgcagcgtagacgctttgtccaaaatgcccttagtggaaacggagatccaaacaacatggacagagcagtaaaactatacaggaagcttaaaagagaaataacattccatggggcaaaagaagtggcactcagctattccactggtgcactagccagttgcatgggactcatatacaac…
>HQ237541.1_A/canine/NY/dog3c26/2009_H3N8	atgagtcttctaaccgaagtcgaaacgtacgttctctctatcataccatcaggccccctcaaagccgagatcgcgcagagacttgaagatgtctttgcgggaaagaacaccgatcttgaggcacttatggaatggctaaagacaagaccaatcctgtcacctctgactaaagggattttaggatttgtattcacgctcaccgtgcccagtgagcgaggactgcagcgtagacgctttgtccaaaatgcccttagtggaaacggagatccaaacaacatggacagagcagtaaaactatacaggaagcttaaaagagaaataacattccatggggcaaaagaagtggcactcagctattccactggtgcactagccagttgcatgggactcatatacaac…
>HQ237521.1_A/canine/NY/dog22c12/2009_H3N8	atgagtcttctaaccgaagtcgaaacgtacgttctctctatcataccatcaggccccctcaaagccgagatcgcgcagagacttgaagatgtctttgcgggaaagaacaccgatcttgaggcacttatggaatggctaaagacaagaccaatcctgtcacctctgactaaagggattttaggatttgtattcacgctcaccgtgcccagtgagcgaggactgcagcgtagacgctttgtccaaaatgcccttagtggaaacggagatccaaacaacatggacagagcagtaaaactatacaggaagcttaaaagagaaataacattccatggggcaaaagaagtggcactcagctattccactggtgcactagccagttgcatgggactcatatacaac…
>HQ237520.1_A/canine/NY/dog22c20/2009_H3N8	atgagtcttctaaccgaagtcgaaacgtacgttccctctatcataccatcaggccccctcaaagccgagatcgcgcagagacttgaagatgtctttgcgggaaagaacaccgatcttgaggcacttatggaatggctaaagacaagaccaatcctgtcacctctgactaaagggattttaggatttgtattcacgctcaccgtgcccagtgagcgaggactgcagcgtagacgctttgtccaaaatgcccttagtggaaacggagatccaaacaacatggacagagcagtaaaactatacaggaagcttaaaagagaaataacattccatggggcaaaagaagtggcactcagctattccactggtgcactagccagttgcatgggactcatatacaac…
>HQ237519.1_A/canine/NY/dog23c04/2009_H3N8	atgagtcttctaaccgaagtcgaaacgtacgttctctctatcataccatcaggccccctcaaagccgagatcgcgcagagacttgaagatgtctttgcgggaaagaacaccgatcttgaggcacttatggaatggctaaagacaagaccaatcctgtcacctctgactaaagggattttaggatttgtattcacgctcaccgtgcccagtgagcgaggactgcagcgtagacgctttgtccaaaatgcccttagtggaaacggagatccaaacaacatggacagagcagtaaaactatacaggaagcttaaaagagaaataacattccatggggcaaaagaagtggcactcagctatttcactggtgcactagccagttgcatgggactcatatacaac…
>HQ237585.1_A/canine/NY/dog7c20/2008_H3N8	atgagtcttctaaccgaagtcgaaacgtacgttctctctatcataccatcaggccccctcaaagccgagatcgcgcagagacttgaagatgtctttgcgggaaagaacaccgatcttgaggcacttatggaatggctaaagacaagaccgatcctgtcacctctgactaaagggattttaggatttgtattcacgctcaccgtgcccagtgagcgaggactgcagcgtagacgctttgtccaaaatgcccttagtggaaacggagatccaaacaacatggacagagcagtaaaactatacaggaagcttaaaagagaaataacattccatggggcaaaagaggtggcactcagctattccactggtgcactagccagttgcatgggactcatatacaac…
>HQ237584.1_A/canine/NY/dog7c19/2008_H3N8	atgagtcttctaaccgaagtcgaaacgtacgttctctctatcataccatcaggccccctcaaagccgagatcgcgcagagacttgaagatgtctttgcgggaaagaacaccgatcttgaggcacttatggaatggctaaagacaagaccgatcctgtcacctctgactaaagggattttaggatttgtattcacgctcaccgtgcccagtgagcgaggactgcagcgtagacgctttgtccaaaatgcccttagtggaaacggagatccaaacaacatggacagagcagtaaaactatacaggaagcttaaaagagaaataacattccatggggcaaaagaggtggcactcagctattccactggtgcactagccagttgcatgggactcatatacaac…
>HQ237582.1_A/canine/NY/dog7c16/2008_H3N8	atgagtcttctaaccgaagtcgaaacgtacgttctctctatcataccatcaggccccctcaaagccgagatcgcgcagagacttgaagatgtctttgcgggaaagaacaccgatcttgaggcacttatggaatggctaaagacaagaccgatcctgtcacctctgactaaagggattttaggatttgtattcacgctcaccgtgcccagtgagcgaggactgcagcgtagacgctttgtccaaaatgcccttagtggaaacggagatccaaacaacatggacagagcagtaaaactatacaggaagcttaaaagagaaataacattccatggggcaaaagaggtggcactcagctattccactggtgcactagccagttgcatgggactcatatacaac…
>HQ237581.1_A/canine/NY/dog7c15/2008_H3N8	atgagtcttctaaccgaagtcgaaacgtacgttctctctatcataccatcaggccccctcaaagccgagatcgcgcagagacttgaagatgtctttgcgggaaagaacaccgatcttgaggcacttatggaatggctaaagacaagaccgatcctgtcacctctgactaaagggattttaggatttgtattcacgctcaccgtgcccagtgagcgaggactgcagcgtagacgctttgtccaaaatgcccttagtggaaacggagatccaaacaacatggacagagcagtaaaactatacaggaagcttaaaagagaaataacattccatggggcaaaagaggtggcactcagctattccactggtgcactagccagttgcatgggactcatatacaac…
>HQ237580.1_A/canine/NY/dog7c14/2008_H3N8	atgagtcttctaaccgaagtcgaaacgtacgttctctctatcataccatcaggccccctcaaagccgagatcgcgcagagacttgaagatgtctttgcgggaaagaacaccgatcttgaggcacttatggaatggctaaagacaagaccgatcctgtcacctctgactaaagggattttaggatttgtattcacgctcaccgtgcccagtgagcgaggactgcagcgtagacgctttgtccaaaatgcccttagtggaaacggagatccaaacaacatggacagagcagtaaaactatacaggaagcttaaaagagaaataacattccatggggcaaaagaggtggcactcagctattccactggtgcactagccagttgcatgggactcatatacaac…
>HQ237578.1_A/canine/NY/dog7c12/2008_H3N8	atgagtcttctaaccgaagtcgaaacgtacgttctctctatcataccatcaggccccctcaaagccgagatcgcgcagagacttgaagatgtctttgcgggaaagaacaccgatcttgaggcacttatggaatggctaaagacaagaccgatcctgtcacctctgactaaagggattttaggatttgtattcacgctcaccgtgcccagtgagcgaggactgcagcgtagacgctttgtccaaaatgcccttagtggaaacggagatccaaacaacatggacagagcagtaaaactatacaggaagcttaaaagagaaataacattccatggggcaaaagaggtggcactcagctattccactggtgcactagccagttgcatgggactcatatacaac…
>HQ237576.1_A/canine/NY/dog7c09/2008_H3N8	atgagtcttctaaccgaagtcgaaacgtacgttctctctatcataccatcaggccccctcaaagccgagatcgcgcagagacttgaagatgtctttgcgggaaagaacaccgatcttgaggcacttatggaatggctaaagacaagaccgatcctgtcacctctgactaaagggattttaggatttgtattcacgctcaccgtgcccagtgagcgaggactgcagcgtagacgctttgtccaaaatgcccttagtggaaacggagatccaaacaacatggacagagcagtaaaactatacaggaagcttaaaagagaaataacattccatggggcaaaagaggtggcactcagctattccactggtgcactagccagttgcatgggactcatatacaac…
>HQ237574.1_A/canine/NY/dog7c01/2008_H3N8	atgagtcttctaaccgaagtcgaaacgtacgttctctctatcataccatcaggccccctcaaagccgagatcgcgcagagacttgaagatgtctttgcgggaaagaacaccgatcttgaggcacttatggaatggctaaagacaagaccgatcctgtcacctctgactaaagggattttaggatttgtattcacgctcaccgtgcccagtgagcgaggactgcagcgtagacgctttgtccaaaatgcccttagtggaaacggagatccaaacaacatggacagagcagtaaaactatacaggaagcttaaaagagaaataacattccatggggcaaaagaggtggcactcagctattccactggtgcactagccagttgcatgggactcatatacaac…
>HQ237573.1_A/canine/NY/dog7c02/2008_H3N8	atgagtcttctaaccgaagtcgaaacgtacgttctctctatcataccatcaggccccctcaaagccgagatcgcgcagagacttgaagatgtctttgcgggaaagaacaccgatcttgaggcacttatggaatggctaaagacaagaccgatcctgtcacctctgactaaagggattttaggatttgtattcacgctcaccgtgcccagtgagcgaggactgcagcgtagacgctttgtccaaaatgcccttagtggaaacggagatccaaacaacatggacagagcagtaaaactatacaggaagcttaaaagagaaataacattccatggggcaaaagaggtggcactcagctattccactggtgcactagccagttgcatgggactcatatacaac…
>HQ237554.1_A/canine/NY/dog9c15/2008_H3N8	atgagtcttctaaccgaagtcgaaacgtacgttctctctatcataccatcaggccccctcaaagccgagatcgcgcagagacttgaagatgtctttgcgggaaagaacaccgatcttgaggcacttatggaatggctaaagacaagaccgatcctgtcacctctgactaaagggattttaggatttgtattcacgctcaccgtgcccagtgagcgaggactgcagcgtagacgctttgtccaaaatgcccttagtggaaacggagatccaaacaacatggacagagcagtaaaactatacaggaagcttaaaagagaaataacattccatggggcaaaagaggtggcactcagctattccactggtgcactagccagttgcatgggactcatatacaac…
>HQ237552.1_A/canine/NY/dog9c09/2008_H3N8	atgagtcttctaaccgaagtcgaaacgtacgttctctctatcataccatcaggccccctcaaagccgagatcgcgcagagacttgaagatgtctttgcgggaaagaacaccgatcttgaggcacttatggaatggctaaagacaagaccgatcctgtcacctctgactaaagggattttaggatttgtattcacgctcaccgtgcccagtgagcgaggactgcagcgtagacgctttgtccaaaatgcccttagtggaaacggagatccaaacaacatggacagagcagtaaaactatacaggaagcttaaaagagaaataacattccatggggcaaaagaggtggcactcagctattccactggtgcactagccagttgcatgggactcatatacaac…
>HQ237551.1_A/canine/NY/dog9c08/2008_H3N8	atgagtcttctaaccgaagtcgaaacgtacgttctctctatcataccatcaggccccctcaaagccgagatcgcgcagagacttgaagatgtctttgcgggaaagaacaccgatcttgaggcacttatggaatggctaaagacaagaccgatcctgtcacctctgactaaagggattttaggatttgtattcacgctcaccgtgcccagtgagcgaggactgcagcgtagacgctttgtccaaaatgcccttagtggaaacggagatccaaacaacatggacagagcagtaaaactatacaggaagcttaaaagagaaataacattccatggggcaaaagaggtggcactcagctattccactggtgcactagccagttgcatgggactcatatacaac…
>HQ237550.1_A/canine/NY/dog9c07/2008_H3N8	atgagtcttctaaccgaagtcgaaacgtacgttctctctatcataccatcaggccccctcaaagccgagatcgcgcagagacttgaagatgtctttgcgggaaagaacaccgatcttgaggcacttatggaatggctaaagacaagaccgatcctgtcacctctgactaaagggattttaggatttgtattcacgctcaccgtgcccagtgagcgaggactgcagcgtagacgctttgtccaaaatgcccttagtggaaacggagatccaaacaacatggacagagcagtaaaactatacaggaagcttaaaagagaaataacattccatggggcaaaagaggtggcactcagctattccactggtgcactagccagttgcatgggactcatatacaac…
>HQ237547.1_A/canine/NY/dog9c04/2008_H3N8	atgagtcttctaaccgaagtcgaaacgtacgttctctctatcataccatcaggccccctcaaagccgagatcgcgcagagacttgaagatgtctttgcgggaaagaacaccgatcttgaggcacttatggaatggctaaagacaagaccgatcctgtcacctctgactaaagggattttaggatttgtattcacgctcaccgtgcccagtgagcgaggactgcagcgtagacgctttgtccaaaatgcccttagtggaaacggagatccaaacaacatggacagagcagtaaaactatacaggaagcttaaaagagaaataacattccatggggcaaaagaggtggcactcagctattccactggtgcactagccagttgcatgggactcatatacaac…
>HQ237546.1_A/canine/NY/dog7c06/2008_H3N8	atgagtcttctaaccgaagtcgaaacgtacgttctctctatcataccatcaggccccctcaaagccgagatcgcgcagagacttgaagatgtctttgcgggaaagaacaccgatcttgaggcacttatggaatggctaaagacaagaccgatcctgtcacctctgactaaagggattttaggatttgtattcacgctcaccgtgcccagtgagcgaggactgcagcgtagacgctttgtccaaaatgcccttagtggaaacggagatccaaacaacatggacagagcagtaaaactatacaggaagcttaaaagagaaataacattccatggggcaaaagaggtggcactcagctattccactggtgcactagccagttgcatgggactcatatacaac…
>HQ237545.1_A/canine/NY/dog7c07/2008_H3N8	atgagtcttctaaccgaagtcgaaacgtacgttctctctatcataccatcaggccccctcaaagccgagatcgcgcagagacttgaagatgtctttgcgggaaagaacaccgatcttgaggcacttatggaatggctaaagacaagaccgatcctgtcacctctgactaaagggattttaggatttgtattcacgctcaccgtgcccagtgagcgaggactgcagcgtagacgctttgtccaaaatgcccttagtggaaacggagatccaaacaacatggacagagcagtaaaactatacaggaagcttaaaagagaaataacattccatggggcaaaagaggtggcactcagctattccactggtgcactagccagttgcatgggactcatatacaac…
>HQ237544.1_A/canine/NY/dog7c04/2008_H3N8	atgagtcttctaaccgaagtcgaaacgtacgttctctctatcataccatcaggccccctcaaagccgagatcgcgcagagacttgaagatgtctttgcgggaaagaacaccgatcttgaggcacttatggaatggctaaagacaagaccgatcctgtcacctctgactaaagggattttaggatttgtattcacgctcaccgtgcccagtgagcgaggactgcagcgtagacgctttgtccaaaatgcccttagtggaaacggagatccaaacaacatggacagagcagtaaaactatacaggaagcttaaaagagaaataacattccatggggcaaaagaggtggcactcagctattccactggtgcactagccagttgcatgggactcatatacaac…
>HQ237575.1_A/canine/NY/dog7c05/2008_H3N8	atgagtcttctaaccgaagtcgaaacgtacgttctctctatcataccatcaggccccctcaaagccgagatcgcgcagagacttgaagatgtctttgcgggaaagaacaccgatcttgaggcacttatggaatggctaaagacaagaccgatcctgtcacctctgactaaagggattttaggatttgtattcacgctcaccgtgcccagtgagcgaggactgcagcgtagacgctttgtccaaaatgcccttagtggaaacggagatccaaacaacatggacagagcagtaaaactatacaggaagcttaaaagagaaataacgttccatggggcaaaagaggtggcactcagctattccactggtgcactagccagttgcatgggactcatatacaac…
>HQ237572.1_A/canine/NY/dog7c10/2008_H3N8	atgagtcttctaaccgaagtcgaaacgtacgttctctctatcataccatcaggccccctcaaagccgagatcgcgcagagacttgaagatgtctttgcgggaaagaacaccgatcttgaggcacttatggaatggctaaagacaagaccgatcctgtcacctctgactaaagggattttaggatttgtattcacgctcaccgtgcccagtgagcgaggactgcagcgtagacgctttgtccaaaatgcccttagtggaaacggagatccaaacaacatggacagagcagtaaaactatacaggaagcttaaaagagaaataacattccatggggcaaaagaggtggcactcagctattccactggtgcactagccagttgcatgggactcatatacaac…
>HQ237557.1_A/canine/NY/dog9c20/2008_H3N8	atgagtcttctaaccgaagtcgaaacgtacgttctctctatcataccatcaggccccctcaaagccgagatcgcgcagagacttgaagatgtctttgcgggaaagaacaccgatcttgaggcacttatggaatggctaaagacaagaccgatcctgtcacctctgactaaagggattttaggatttgtattcacgctcaccgtgcccagtgagcgaggactgcagcgtagacgctttgtccaaaatgcccttagtggaaacggagatccaaacaacatggacagagcagtaaaactatacaggaagcttaaaagagaaataacattccatggggcaaaagaggtggcactcagctattccactggtgcactagccagttgcatgggactcatatacaac…
>HQ237556.1_A/canine/NY/dog9c18/2008_H3N8	atgagtcttctaaccgaagtcgaaacgtacgttccctctatcataccatcaggccccctcaaagccgagatcgcgcagagacttgaagatgtctttgcgggaaagaacaccgatcttgaggcacttatggaatggctaaagacaagaccgatcctgtcacctctgactaaagggattttaggatttgtattcacgctcaccgtgcccagtgagcgaggactgcagcgtagacgctttgtccaaaatgcccttagtggaaacggagatccaaacaacatggacagagcagtaaaactatacaggaagcttaaaagagaaataacattccatggggcaaaagaggtggcactcagctattccactggtgcactagccagttgcatgggactcatatacaac…
>HQ237555.1_A/canine/NY/dog9c16/2008_H3N8	atgagtcttctaaccgaagtcgaaacgtacgttctctctatcataccatcaggccccctcaaagccgagatcgcgcagagacttgaagatgtctttgcgggaaaggacaccgatcttgaggcacttatggaatggctaaagacaagaccgatcctgtcacctctgactaaagggattttaggatttgtattcacgctcaccgtgcccagtgagcgaggactgcagcgtagacgctttgtccaaaatgcccttagtggaaacggagatccaaacaacatggacagagcagtaaaactatacaggaagcttaaaagagaaataacattccatggggcaaaagaggtggcactcagctattccactggtgcactagccagttgcatgggactcatatacaac…
>HQ237553.1_A/canine/NY/dog9c12/2008_H3N8	atgagtcttctaaccgaagccgaaacgtacgttctctctatcataccatcaggccccctcaaagccgagatcgcgcagagacttgaagatgtctttgcgggaaagaacaccgatcttgaggcacttatggaatggctaaagacaagaccgatcctgtcacctctgactaaagggattttaggatttgtattcacgctcaccgtgcccagtgagcgaggactgcagcgtagacgctttgtccaaaatgcccttagtggaaacggagatccaaacaacatggacagagcagtaaaactatacaggaagcttaaaagagaaataacattccatggggcaaaagaggtggcactcagctattccactggtgcactagccagttgcatgggactcatatacaac…
>HQ237570.1_A/canine/NY/dog8c05/2008_H3N8	atgagtcttctaaccgaagtcgaaacgtacgttctctctatcataccatcaggccccctcaaagccgagatcgcgcagagacttgaagatgtctttgcgggaaagaacaccgatcttgaggcacttatggaatggctaaagacaagaccaatcctgtcacctctgactaaagggattttaggatttgtattcacgctcaccgtgcccagtgagcgaggactgcagcgtagacgctttgtccaaaatgcccttagtggaaacggagatccaaacaacatggacagagcagtaaaactatacaggaagcttaaaagagaaataacattccatggggcaaaagaggtggcactcagctattccactggtgcactagccagttgcatgggactcatatacaac…
>HQ237569.1_A/canine/NY/dog8c16/2008_H3N8	atgagtcttctaaccgaagtcgaaacgtacgttctctctatcataccatcaggccccctcaaagccgagatcgcgcagagacttgaagatgtctttgcgggaaagaacaccgatcttgaggcacttatggaatggctaaagacaagaccaatcctgtcacctctgactaaagggattttaggatttgtattcacgctcaccgtgcccagtgagcgaggactgcagcgtagacgctttgtccaaaatgcccttagtggaaacggagatccaaacaacatggacagagcagtaaaactatacaggaagcttaaaagagaaataacattccatggggcaaaagaggtggcactcagctattccactggtgcactagccagttgcatgggactcatatacaac…
>HQ237568.1_A/canine/NY/dog8c20/2008_H3N8	atgagtcttctaaccgaagtcgaaacgtacgttctctctatcataccatcaggccccctcaaagccgagatcgcgcagagacttgaagatgtctttgcgggaaagaacaccgatcttgaggcacttatggaatggctaaagacaagaccaatcctgtcacctctgactaaagggattttaggatttgtattcacgctcaccgtgcccagtgagcgaggactgcagcgtagacgctttgtccaaaatgcccttagtggaaacggagatccaaacaacatggacagagcagtaaaactatacaggaagcttaaaagagaaataacattccatggggcaaaagaggtggcactcagctattccactggtgcactagccagttgcatgggactcatatacaac…
>HQ237566.1_A/canine/NY/dog8c14/2008_H3N8	atgagtcttctaaccgaagtcgaaacgtacgttctctctatcataccatcaggccccctcaaagccgagatcgcgcagagacttgaagatgtctttgcgggaaagaacaccgatcttgaggcacttatggaatggctaaagacaagaccaatcctgtcacctctgactaaagggattttaggatttgtattcacgctcaccgtgcccagtgagcgaggactgcagcgtagacgctttgtccaaaatgcccttagtggaaacggagatccaaacaacatggacagagcagtaaaactatacaggaagcttaaaagagaaataacattccatggggcaaaagaggtggcactcagctattccactggtgcactagccagttgcatgggactcatatacaac…
>HQ237565.1_A/canine/NY/dog8c13/2008_H3N8	atgagtcttctaaccgaagtcgaaacgtacgttctctctatcataccatcaggccccctcaaagccgagatcgcgcagagacttgaagatgtctttgcgggaaagaacaccgatcttgaggcacttatggaatggctaaagacaagaccaatcctgtcacctctgactaaagggattttaggatttgtattcacgctcaccgtgcccagtgagcgaggactgcagcgtagacgctttgtccaaaatgcccttagtggaaacggagatccaaacaacatggacagagcagtaaaactatacaggaagcttaaaagagaaataacattccatggggcaaaagaggtggcactcagctattccactggtgcactagccagttgcatgggactcatatacaac…
>HQ237564.1_A/canine/NY/dog8c10/2008_H3N8	atgagtcttctaaccgaagtcgaaacgtacgttctctctatcataccatcaggccccctcaaagccgagatcgcgcagagacttgaagatgtctttgcgggaaagaacaccgatcttgaggcacttatggaatggctaaagacaagaccaatcctgtcacctctgactaaagggattttaggatttgtattcacgctcaccgtgcccagtgagcgaggactgcagcgtagacgctttgtccaaaatgcccttagtggaaacggagatccaaacaacatggacagagcagtaaaactatacaggaagcttaaaagagaaataacattccatggggcaaaagaggtggcactcagctattccactggtgcactagccagttgcatgggactcatatacaac…
>HQ237563.1_A/canine/NY/dog8c09/2008_H3N8	atgagtcttctaaccgaagtcgaaacgtacgttctctctatcataccatcaggccccctcaaagccgagatcgcgcagagacttgaagatgtctttgcgggaaagaacaccgatcttgaggcacttatggaatggctaaagacaagaccaatcctgtcacctctgactaaagggattttaggatttgtattcacgctcaccgtgcccagtgagcgaggactgcagcgtagacgctttgtccaaaatgcccttagtggaaacggagatccaaacaacatggacagagcagtaaaactatacaggaagcttaaaagagaaataacattccatggggcaaaagaggtggcactcagctattccactggtgcactagccagttgcatgggactcatatacaac…
>HQ237562.1_A/canine/NY/dog8c07/2008_H3N8	atgagtcttctaaccgaagtcgaaacgtacgttctctctatcataccatcaggccccctcaaagccgagatcgcgcagagacttgaagatgtctttgcgggaaagaacaccgatcttgaggcacttatggaatggctaaagacaagaccaatcctgtcacctctgactaaagggattttaggatttgtattcacgctcaccgtgcccagtgagcgaggactgcagcgtagacgctttgtccaaaatgcccttagtggaaacggagatccaaacaacatggacagagcagtaaaactatacaggaagcttaaaagagaaataacattccatggggcaaaagaggtggcactcagctattccactggtgcactagccagttgcatgggactcatatacaac…
>HQ237561.1_A/canine/NY/dog8c06/2008_H3N8	acgagtcttctaaccgaagtcgaaacgtacgttctctctatcataccatcaggccccctcaaagccgagatcgcgcagagacttgaagatgtctttgcgggaaagaacaccgatcttgaggcacttatggaatggctaaagacaagaccaatcctgtcacctctgactaaagggattttaggatttgtattcacgctcaccgtgcccagtgagcgaggactgcagcgtagacgctttgtccaaaatgcccttagtggaaacggagatccaaacaacatggacagagcagtaaaactatacaggaagcttaaaagagaaataacattccatggggcaaaagaggtggcactcagctattccactggtgcactagccagttgcatgggactcatatacaac…
>HQ237560.1_A/canine/NY/dog8c03/2008_H3N8	atgagtcttctaaccgaagtcgaaacgtacgttctctctatcataccatcaggccccctcaaagccgagatcgcgcagagacttgaagatgtctttgcgggaaagaacaccgatcttgaggcactcatggaatggctaaagacaagaccaatcctgtcacctctgactaaagggattttaggatttgtattcacgctcaccgtgcccagtgagcgaggactgcagcgtagacgctttgtccaaaatgcccttagtggaaacggagatccaaacaacatggacagagcagtaaaactatacaggaagcttaaaagagaaataacattccatggggcaaaagaggtggcactcagctattccactggtgcactagccagttgcatgggactcatatacaac…
>HQ237559.1_A/canine/NY/dog8c02/2008_H3N8	atgagtcttctaaccgaagtcgaaacgtacgttctctctatcataccatcaggccccctcaaagccgagatcgcgcagagacttgaagatgtctttgcgggaaagaacaccgatcttgaggcacttatggaatggctaaagacaagaccaatcctgtcacctctgactaaagggattttaggatttgtattcacgctcaccgtgcccagtgagcgaggactgcagcgtagacgctttgtccaaaatgcccttagtggaaacggagatccaaacaacatggacagagcagtaaaactatacaggaagcttaaaagagaaataacattccatggggcaaaagaggtggcactcagctattccactggtgcactagccagttgcatgggactcatatacaac…
>HQ237558.1_A/canine/NY/dog8c01/2008_H3N8	atgagtcctctaaccgaagtcgaaacgtacgttctctctatcataccatcaggccccctcaaagccgagatcgcgcagagacttgaagatgtctttgcgggaaagaacaccgatcttgaggcacttatggaatggctaaagacaagaccaatcctgtcacctctgactaaagggattttaggatttgtattcacgctcaccgtgcccagtgagcgaggactgcagcgtagacgctttgtccaaaatgcccttagtggaaacggagatccaaacaacatggacagagcagtaaaactatacaggaagcttaaaagagaaataacattccatggggcaaaagaggtggcactcagctattccactggtgcactagccagttgcatgggactcatatacaac…
>HQ237609.1_A/canine/NY/dog5c11/2009_H3N8	atgagtcttccaaccgaagtcgaaacgtacgttccctctatcataccatcaggccccctcaaagccgagatcgcgcagagacttgaagatgtctttgcgggaaagaacaccgatcttgaggcacttatggaatggctaaagacaagaccaatcctgtcacctctgactaaagggattttaggatttgtattcacgctcaccgtgcccagtgagcgaggactgcagcgtagacgctttgtccaaaatgcccttagtggaaacggagatccaaacaacatggacagagcagtaaaactatacaggaagcttaaaagagaaataacattccatggggcaaaagaagtggcactcagctattccactggtgcactagccagttgcatgggactcatatacaac…
>HQ237587.1_A/canine/NY/dog6c04/2009_H3N8	atgagtcttctaaccgaagtcgaaacgtacgttctctctatcataccatcaggccccctcaaagccgagatcgcgcagagacttgaagatgtctttgcgggaaagaacaccgatcttgaggcacttatggaatggctaaagacaagaccaatcctgtcacctctgactaaagggattttaggatttgtattcacgctcaccgtgcccagtgagcgaggactgcagcgtagacgctttgtccaaaatgcccttagtggaaacggagatccaaacaacatggacagagcagtaaaactatacaggaagcttaaaagagaaataacattccatggggcaaaagaagtggcactcagctattccactggtgcactagccagttgcatgggactcatacacaac…
>HQ237524.1_A/canine/NY/dog6c22/2009_H3N8	atgagtcttctaaccgaagtcgaaacgtacgttctctctatcataccatcaggccccctcaaagccgagatcgcgcagagacttgaagatgtctttgcgggaaagaacaccgatcttgaggcacttatggaatggctaaagacaagaccaatcctgtcacctctgactaaagggattttaggatttgtattcacgctcaccgtgcccagtgagcgaggactgcagcgtagacgctttgtccaaaatgcccttagtggaaacggagatccaaacaacatggacagagcagtaaaactatacaggaagcttaaaagagaaataacattccatggggcaaaagaagtggcactcagctattccactggtgcactagccagttgcatgggactcatacacaac…
>HQ237583.1_A/canine/NY/dog7c17/2008_H3N8	atgagtcttctaaccgaagtcgaaacgtacgttctctctatcataccatcaggccccctcaaagccgagatcgcgcagagacttgaagatgtctttgcgggaaagaacaccgatcttgaggcacttatggaatggctaaagacaagaccgatcctgtcacctctgactaaagggattttaggatttgtattcacgctcaccgtgcccagtgagcgaggactgcagcgtagacgctttgtccaaaatgcccttagtggaaacggagatccaaacaacatggacagagcagtaaaactatacaggaagcttaaaagggaaataacattccatggggcaaaagaggtggcactcagctattccactggtgcactagccagttgcatgggactcatatacaac…
>HQ237579.1_A/canine/NY/dog7c13/2008_H3N8	atgagtcttctaaccgaagtcgaaacgtacgttctctctatcataccatcaggccccctcaaagccgagatcgcgcagagacttgaagatgtctttgcgggaaagaacaccgatcttgaggcacttatggaatggctaaagacaagaccgatcctgtcacctctgactaaagggattttaggatttgtattcacgctcaccgtgcccagtgagcgaggactgcagcgtagacgctttgtccaaaatgcccttagtggaaacggagatccaaacaacatggacagagcagtaaaactatacaggaagcttaaaagagaaataacattccatggggcaaaagaggtggcactcagctattccactggtgcactagccagttgcatgggactcatatacaac…
>HQ237549.1_A/canine/NY/dog9c03/2008_H3N8	atgagtcttctaaccgaagtcgaaacgtacgttctctctatcataccatcaggccccctcaaagccgagatcgcgcagagacttgaagatgtctttgcgggaaagaacaccgatcttgaggcacttatggaatggctaaagacaagaccgatcctgtcacctctgactaaagggattttaggatttgtattcacgctcaccgtgcccggtgagcgaggactgcagcgtagacgctttgtccaaaatgcccttagtggaaacggagatccaaacaacatggacagagcagtaaaactatacaggaagcttaaaagagaaataacattccatggggcaaaagaggtggcactcagctattccactggtgcactagccagttgcatgggactcatatacaac…
>HQ237548.1_A/canine/NY/dog9c05/2008_H3N8	atgagtcttctaaccgaagtcgaaacgtacgttctctctatcataccatcaggccccctcaaagccgagatcgcgcagagacttgaagatgtctttgcgggaaagaacaccgatcttgaggcacttatggaatggctaaagacaagaccgatcctgtcacctctgactaaagggattttaggatttgtattcacgctcaccgtgcccagtgagcgaggactgcagcgtagacgctttgtccaaaatgcccttagtggaaacggagatccaaacaacatggacagagcagtaaaactatacaggaagcttaaaagagaaataacattccatggggcaaaagaggtggcactcagctattccactggtgcactagccagttgcatgggactcatatacaac…
>HQ237567.1_A/canine/NY/dog8c15/2008_H3N8	atgagtcttctaaccgaagtcgaaacgtacgttctctctatcataccatcaggccccctcaaagccgagatcgcgcagagacttgaagatgtctttgcgggaaagaacaccgatcttgaggcacttatggaatggctaaagacaagaccaatcctgtcacctctgactaaagggattttaggatttgtattcacgctcaccgtgcccagtgagcgaggactgcagcgtagacgctttgtccaaaatgcccttagtggaaacggagatccaaacaacatggacagagcagtaaaactatacaggaagcttaaaagagaaataacattccatggggcaaaagaggtggcactcagctattccactggtgcactagccagttgcatgggactcatatacaac…
>HQ237637.1_A/canine/NY/dog2c11/2009_H3N8	atgagtcttctaaccgaagtcgaaacgtacgttctctctatcataccatcaggccccctcaaagccgagatcgcgcagagacttgaagatgtctttgcgggaaagaacaccgatcttgaggcacttatggaatggctaaagacaagaccaatcctgtcacctctgactaaagggattttaggatttgtattcacgctcaccgtgcccagtgagcgaggactgcagcgtagacgctttgtccaaaatgcccttagtggaaacggagatccaaacaacacggacagagcagtaaaactatacaggaagcttaaaagagaaataacattccatggggcaaaagaagtggcactcagctattccactggtgcactagccagttgcatgggactcatatacaac…
>HQ237616.1_A/canine/NY/dog1c18/2009_H3N8	atgagtcttctaaccgaagtcgaaacgtacgttctctctatcataccatcaggccccctcaaagccgagatcgcgcagagacttgaagatgtctttgcgggaaagaacaccgatcttgaggcacttatggaatggctaaagacaagaccaatcctgtcacctctgactaaagggattttaggatttgtattcacgctcaccgtgcccagtgagcgaggactgcagcgtagacgctttgtccaaaatgcccttagtggaaacggagatccaaacaacatggacagagcagtaaaactatacgggaagcttaaaagagaaataacattccatggggcaaaagaagtggcactcagctattccactggtgcactagccagttgcatgggactcatatacaac…
>HQ237638.1_A/canine/NY/dog2c10/2009_H3N8	atgagtcttctaaccgaagtcgaaacgtacgttctctctatcataccatcaggccccctcaaagccgagatcgcgcagagacttgaagatgtctttgcgggaaagaacaccgatcttgaggcacttatggaatggctaaagacaagaccaatcctgtcacctctgactaaagggattttaggatttgtattcacgctcaccgtgcccagtgagcgaggactgcagcgtagacgctttgtccaaaatgcccttagtggaaacggagatccaaacaacatggacagagcagtaaaactatacaggaagcttaaaagagaaataacattccatggggcaaaagaagtggcactcagctattccactggtgcactagccagttgcatgggactcatatacaac…
>HQ237525.1_A/canine/NY/dog6c31/2009_H3N8	atgagtcttctaaccgaagtcgaaacgtacgttctctctatcataccatcaggccccctcaaagccgagatcgcgcagagacttgaagatgtctttgcgggaaagaacaccgatcttgaggcactaatggaatggctaaagacaagaccaatcctgtcacctctgactaaagggattttaggatttgtattcacgctcaccgtgcccagtgagcgaggactgcagcgtagacgctttgtccaaaatgcccttagtggaaacggagatccaaacaacatggacagagcagtaaaactatacaggaagcttaaaagagaaataacattccatggggcaaaagaagtggcactcagctattccactggtgcactagccagttgcatgggactcatatacaac…
>HQ237543.1_A/canine/NY/dog7c03/2008_H3N8	atgagtcttctaaccgaagtcgaaacgtacgttctctctatcataccatcaggccccctcaaagccgagatcgcgcagagacttgaagatgtctttgcgggaaagaacaccgatcttgaggcacttatggaatggctaaagacaagaccgatcctgtcacctctgactaaagggattttaggatttgtattcacgctcaccgtgcccagtgagcgaggactgcagcgtagacgctttgtccaaaatgcccttagtggaaacggagatccaaacaacatggacagagcagtaaaactatacaggaagcttaaaagagaaataacattccatggggcaaaagaggtggcacccagctattccactggtgcactagccagttgcatgggactcatatacaac…
>HQ237577.1_A/canine/NY/dog7c11/2008_H3N8	atgagtcttctaaccgaagtcgaaacgtacgttctctctatcataccatcaggccccctcaaagccgagatcgcgcagagacttgaagatgtctttgcgggaaagaacaccgatcttgaggcacttatggaatggctaaagacaagaccgatcctgtcacctctgactaaagggattttaggatttgtattcacgctcaccgtgcccagtgagcgaggactgccgcgtagacgctttgtccaaaatgcccttagtggaaacggagatccaaacaacatggacagagcagtaaaactatacaggaagcttaaaagagaaataacattccatggggcaaaagaggtggcactcagctattccactggtgcactagccagttgcatgggactcatatacaac…
>HQ237515.1_A/canine/NY/dog23c19/2009_H3N8	atgagtcttctaaccgaagtcgaaacgtacgttctctctatcataccatcaggccccctcaaagccgagatcgcgcagagacttgaagatgtctttgcgggaaagaacaccgatcttgaggcacttatggaatggctaaagacaagaccaatcctgtcacctctgactaaagggattttaggatttgtattcacgctcaccgtgcccagtgagcgaggactgcagcgtagacgctttgtccaaaatgcccttagtggaaacggagatccaaacaacatggacagagcagtaaaactatacaggaagcttaaaagagaaataacattccatggggcaaaagaagtggcactcagctattccactggtgcactagccagttgcatgggactcatatacaac…
>HQ237517.1_A/canine/NY/dog21c07/2009_H3N8	atgagtcttctaaccgaggtcgaaacgtacgttctctctatcataccatcaggccccctcaaagccgagatcgcgcagagacttgaagatgtctttgcgggaaagaacaccgatcttgaggcacttatggaatggctaaagacaagaccaatcctgtcacctctgactaaagggattttaggatttgtattcacgctcaccgtgcccagtgagcgaggactgcagcgtagacgctttgtccaaaatgcccttagtggaaacggagatccaaacaacatggacagagcagtaaaactatacaggaagcttaaaagagaaataacattccatggggcaaaagaagtggcactcagctattccactggtgcactagccagttgcatgggactcatatacaac…
>HQ237512.1_A/canine/NY/dog21c15/2009_H3N8	atgagtcttctaaccgaagtcgaaacgtacgttctctctatcataccatcaggccccctcaaagccgagatcgcgcagagacttgaagatgtctttgcgggaaagaacaccgatcttgaggcacttatggaatggctaaagacaagaccaatcctgtcacctctgactaaagggattttaggatttgtattcacgctcaccgtgcccagtgagcgaggactgcagcgtagacgctttgtccaaaatgcccttagtggaaacggagatccaaacaacatggacagagcagtaaaactatacaggaagcttaaaagagaaataacattccatggggcaaaagaagtggcactcagctattccactggtgcactagccagttgcatgggactcatatacaac…
>HQ237511.1_A/canine/NY/dog21c14/2009_H3N8	atgagtcttctaaccgaagtcgaaacgtacgttctctctatcataccatcaggccccctcaaagccgagatcgcgcagagacttgaagatgtctttgcgggaaagaacaccgatcttgaggcacttatggaatggctaaagacaagaccaatcctgtcacctctgactaaagggattttaggatttgtattcacgctcaccgtgcccagtgagcgaggactgcagcgtagacgctttgtccaaaatgcccttagtggaaacggagatccaaacaacatggacagagcagtaaaactatacaggaagcttaaaagagaaataacattccatggggcaaaagaagtggcactcagctattccactggtgcactagccagttgcatgggactcatatacaac…
>HQ237514.1_A/canine/NY/dog21c19/2009_H3N8	atgagtcttctaaccgaagtcgaaacgtacgttctctctatcataccatcaggccccctcaaagccgagatcgcgcagagacttgaagatgtctttgcgggaaagaacaccgatcttgaggcacttatggaatggctaaagacaagaccaatcctgtcacctctgactaaagggattttaggatttgtattcacgctcaccgtgcccagtgagcgaggactgcagcgtagacgctttgtccaaaatgcccttagtggaaacggagatccaaacaacatggacagagcagtaaaactatacaggaagcttaaaagagaaataacattccatggggcaaaagaagtggcactcagctattccactggtgcactagccagttgcatgggactcatatacaac…
>HQ237513.1_A/canine/NY/dog21c16/2009_H3N8	atgagtcttctaaccgaagtcgaaacgtacgttctctctatcataccatcaggccccctcaaagccgagatcgcgcagagacttgaagatgtctttgcgggaaagaacaccgatcttgaggcacttatggaatggctaaagacaagaccaatcctgtcacctctgactaaagggattttaggatttgtattcacgctcaccgtgcccagtgagcgaggactgcagcgtagacgctttgtccaaaatgcccttagtggaaacggagatccaaacaacatggacagagcagtaaaactatacaggaagcttaaaagagaaataacattccatggggcaaaagaagtggcactcagctattccactggtgcactagccagttgcatgggactcatatacgac…
>HQ237603.1_A/canine/NY/dog3c12/2009_H3N8	atgagtcttctaaccgaagtcgaaacgtacgttctctctatcataccatcaggccccctcaaagccgagatcgcgcagagacttgaagatgtctttgcgggaaagaacaccgatcttgaggcacttatggaatggctaaagacaagaccaatcctgtcacctctgactaaagggattttaggatttgtattcacgctcaccgtgcccagtgagcgaggactgcagcgtagacgctttgtccaaaatgcccttagtggaaacggagatccaaacaacatggacagagcagtaaaactatacaggaagcttaaaagagaaataacattccatggggcaaaagaagtggcactcagctattccactggtgcactagccagttgcatgggactcatatacaac…
>HQ237642.1_A/canine/NY/dog5c05/2009_H3N8	atgagtcttctaaccgaagtcgaaacgtacgttctctctatcataccatcaggccccctcaaagccgagatcgcgcagagacttgaagatgtctttgcgggaaagaacaccgatcttgaggcacttatggaatggctaaagacaagaccaatcctgtcacctctgactaaagggattttaggatttgtattcacgctcaccgtgcccagtgagcgaggactgcagcgtagacgctttgtccaaaatgcccttagtggaaacggagatccaaacaacatggacagagcagtaaaactatacaggaagcttaaaagagaaataacattccatggggcaaaagaagtggcactcagctattccactggtgcactagccagttgcatgggactcatatacaac…
>HQ237622.1_A/canine/NY/dog1c10/2009_H3N8	atgagtcttctaaccgaagtcgaaacgtacgttctctctatcataccatcaggccccctcaaagccgagatcgcgcagagacttgaagatgtctttgcgggaaagaacaccgatcttgaggcacttatggaatggctaaagacaagaccaatcctgtcacctctgactaaagggattttaggatttgtattcacgctcaccgtgcccagtgagcgaggactgcagcgtagacgctttgtccaaaatgcccttagtggaaacggagatccaaacaacatggacagagcagtaaaactatacaggaagcttaaaagagaaataacattccatggggcaaaagaagtggcactcagctattccactggtgcactagccagttgcatgggactcatatacaac…
>HQ237539.1_A/canine/NY/dog5c26/2009_H3N8	atgagtcttctaaccgaagtcgaaacgtacgttctctctatcataccatcaggccccctcaaagccgagatcgcgcagagacttgaagatgtctttgcgggaaagaacaccgatcttgaggcacttatggaatggctaaagacaagaccaatcctgtcacctctgactaaagggattttaggatttgtattcacgctcaccgtgcccagtgagcgaggactgcagcgtagacgctttgtccaaaatgcccttagtggaaacggagatccaaacaacatggacagagcagtaaaactatacaggaagcttaaaagagaaataacattccatggggcaaaagaagtggcactcagctattccactggtgcactagccagttgcatgggactcatatacaac…
>HQ237536.1_A/canine/NY/dog3c37/2009_H3N8	atgagtcttctaaccgaagtcgaaacgtacgttctctctatcataccatcaggccccctcaaagccgagatcgcgcagagacttgaagatgtctttgcgggaaagaacaccgatcttgaggcacttatggaatggctaaagacaagaccaatcctgtcacctctgactaaagggattttaggatttgtattcacgctcaccgtgcccagtgagcgaggactgcagcgtagacgctttgtccaaaatgcccttagtggaaacggagatccaaacaacatggacagagcagtaaaactatacaggaagcttaaaagagaaataacattccatggggcaaaagaagtggcactcagctattccactggtgcactagccagttgcatgggactcatatacaac…
>HQ237596.1_A/canine/NY/dog4c08/2009_H3N8	atgagtcttctaaccgaagtcgaaacgtacgttctctctatcataccatcaggccccctcaaagccgagatcgcgcagagacttgaagatgtctttgcgggaaaggacaccgatcttgaggcacttatggaatggctaaagacaagaccaatcctgtcacctctgactaaagggattttaggatttgtattcacgctcaccgtgcccagtgagcgaggactgcagcgtagacgctttgtccaaaatgcccttagtggaaacggagatccaaacaacatggacagagcagtaaaactatacaggaagcttaaaagagaaataacattccatggggcaaaagaagtggcactcagctattccactggtgcactagccagttgcatgggactcatatacaac…
>HQ237516.1_A/canine/NY/dog23c07/2009_H3N8	atgagtcttctaaccgaagtcgaaacgtacgttctctctatcataccatcaggccccctcaaagccgagatcgcgcagagacttgaagatgtctttgcgggaaagaacaccgatcttgaggcacttatggaatggctaaagacaagaccaatcctgtcacctctgactaaagggattttaggatttgtattcacgctcaccgtgcccagtgagcgaggactgcagcgtagacgctttgtccaaaatgcccttagtggaaacggagatccaaacaacatggacagagcagtaaaactatacaggaagcttaaaagagaaataacattccatggggcaaaagaagtggcactcagctattccactggtgcactagccagttgcatgggactcatatacaac…
>HQ237598.1_A/canine/NY/dog4c13/2009_H3N8	atgagtcttctaaccgaagtcgaaacgtacgttctctctatcataccatcaggccccctcaaagccgagatcgcgcagagacttgaagatgtctttgcgggaaagaacaccgatcttgaggcacttatggaatggctaaagacaagaccaatcctgtcacctctgactaaagggattttaggatttgtattcacgctcaccgtgcccagtgagcgaggactgcagcgtagacgctttgtccaaaatgcccttagtggaaacggagatccaaacaacatggacagagcagtaaaactatacaggaagcttaaaagagaaataacattccatggggcaaaagaagtggcactcagctattccactggtgcactagccagttgcatgggactcatatacaac…
>HQ237595.1_A/canine/NY/dog6c19/2009_H3N8	atgagtcttctaaccgaagtcgaaacgtacgttctctctatcataccatcaggccccctcaaagccgagatcgcgcagagacttgaagatgtctttgcgggaaagaacaccgatcttgaggcacttatggaatggctaaagacaagaccaatcctgtcacctctgactaaagggattttaggatttgtatccacgctcaccgtgcccagtgagcgaggactgcagcgtagacgctttgtccaaaatgcccttagtggaaacggagatccaaacaacatggacagagcagtaaaactatacaggaagcttaaaagagaaataacattccatggggcaaaagaagtggcactcagctattccactggtgcactagccagttgcatgggactcatatacaac…
>HQ237518.1_A/canine/NY/dog21c08/2009_H3N8	atgagtcttctaaccgaagtcgaaacgtacgttctctctatcataccatcaggccccctcaaagccgagatcgcgcagagacttgaagatgtctttgcgggaaagaacaccgatcttgaggcacttatggaatggctaaagacaagaccaatcctgtcacctctgactaaagggattttaggatttgtattcacgctcaccgtgcccagtgagcgaggactgcagcgtagacgctttgtccaaaatgcccttagtggaaacggagatccaaacaacatggacagagcagtaaaactatacaggaagcttaaaagagaaataacattccatggggcaaaagaagtggcactcagctattccactggtgcactagccagttgcatgggactcatatacaac…
>HQ237571.1_A/canine/NY/dog8c12/2008_H3N8	atgagtcttctaaccgaagtcgaaacgtacgttctctctatcataccatcaggccccctcaaagccgagatcgcgcagagacttgaagatgtctttgcgggaaagaacaccgatcttgaggcacttatggaatggctaaagacaagaccaatcctgtcacctctgactaaagggattttaggatttgtattcacgctcaccgtgcccagtgagcgaggactgcagcgtagacgctttgtccaaaatgcccttagtggaaacggagatccaaacaacatggacagagcagtaaaactatacaggaagcttgaaagagaaataacattccatggggcaaaagaggtggcactcaactattccactggtgcactagccagttgcatgggactcatatacaac…
>HQ237505.1_A/canine/Virginia/93653/2009_H3N8	n---------------aggtcgaaacgtacgttctctctatcataccatcaggccccctcaaagccgagatcgcgcagagacttgaagatgtctttgcgggaaagaacaccgatcttgaggcacttatggaatggctaaagacaagaccaatcctgtcacctctgactaaagggattttaggatttgtgttcacgctcaccgtgcccagtgagcgaggactgcagcgtagacgctttgtccaaaatgcccttagtggaaacggagatccaaacaacatggacagagcagtaaaactgtacaggaagcttaaaagagaaataacattccatggagcaaaagaggtggcactcagttattccactggtgcactagccagttgcatgggactcatatacaat…
>HQ237504.1_A/canine/Philadelphia/6371100/2008_H3N8	atgagtcttctaaccgaggtcgaaacgtacgttctctctatcataccatcaggccccctcaaagccgagatcgcgcagagacttgaagatgtctttgcgggaaagaacaccgatcttgaggcacttatggaatggctaaagacaagaccaatcctgtcacctctgactaaagggattttaggatttgtgttcacgctcaccgtgcccagtgagcgaggactgcagcgtagacgctttgtccaaaatgcccttagtggaaacggagatccaaacaacatggacagagcagtaaaactgtacaggaagcttaaaagagaaataacattccatggagcaaaagaggtggcactcagctattccactggtgcactagccagttgcatgggactcatatacaat…
>HQ237510.1_A/canine/StatenIs/115719/2007_H3N8	n-----------accgaggtcgaaacgtacgttctctctatcataccatcaggccccctcaaagccgagatcgcgcagagacttgaagatgtctttgcgggaaagaacaccgatcttgaggcacttatggaatggctaaagacaagaccaatcctgtcacctctgactaaagggattttaggatttgtattcacgctcaccgtgcccagtgagcgaggactgcagcgtagacgctttgtccaaaatgcccttagtggaaacggagatccaaacaacatggacagagcagtaaaactgtacaggaagcttaaaagagaaataacattccatggggcaaaagaggtggcactcagctattccactggtgcactagccagttgcatgggactcatatacaac…
>HQ237509.1_A/canine/NY/100528-4/2006_H3N8	n-----------accgaggtcgaaacgtacgttctctctatcataccatcaggccccctcaaagccgagatcgcgcagagacttgaagatgtctttgcgggaaagaacaccgatcttgaggcacttatggaatggctaaagacaagaccaatcctgtcacctctgactaaagggattttaggatttgtattcacgctcaccgtgcccagtgagcgaggactgcagcgtagacgctttgtccaaaatgcccttagtggaaacggagatccaaacaacatggacagagcagtaaaactgtacaggaagcttaaaagagaaataacattccatggggcaaaagaggtggcactcagctattccactggtgcactagccagttgcatgggactcatatacaac…
>HQ237508.1_A/canine/NY/4986/2006_H3N8	n-------------cgaggtcgaaacgtacgttctctctatcataccatcaggccccctcaaagccgagatcgcgcagagacttgaagatgtctttgcgggaaagaacaccgatcttgaggcacttatggaatggctaaagacaagaccaatcctgtcacctctgactaaagggattttaggatttgtattcacgctcaccgtgcccagtgagcgaggactgcagcgtagacgctttgtccaaaatgcccttagtggaaacggagatccaaacaacatggacagagcagtaaaactgtacaggaagcttaaaagagaaataacattccatggggcaaaagaggtggcactcagctattccactggtgcactagccagctgcatgggactcatatacaac…
>HQ237506.1_A/canine/NY/147926/2006_H3N8	n-------------cgaggtcgaaacgtacgttctctctatcataccatcaggccccctcaaagccgagatcgcgcagagacttgaagatgtctttgcgggaaagaacaccgatcttgaggcacttatggaatggctaaagacaagaccaatcctgtcacctctgactaaagggattttaggatttgtattcacgctcaccgtgcccagtgagcgaggactgcagcgtagacgctttgtccaaaatgcccttagtggaaacggagatccaaacaacatggacagagcagtaaaactgtacaggaagcttaaaagagaaataacattccatggggcaaaagaggtggcactcagctattccactggtgcactagccagttgcatgggactcatatacaac…
>HQ237507.1_A/canine/NY/100525/2006_H3N8	n-------tctaaccgaggtcgaaacgtacgttctctctatcataccatcaggccccctcaaagccgagatcgcgcagagacttgaagatgtctttgcgggaaagaacaccgatcttgaggcacttatggaatggctaaagacaagaccaatcctgtcacctctgactaaagggattttaggatttgtattcacgctcaccgtgcccagtgagcgaggactgcagcgtagacgctttgtccaaaatgcccttagtggaaacggagatccaaacaacatggacagagcagtaaaactgtacaggaagcttaaaagagaaataacattccatggggcaaaagaggtggcactcagctattccactggtgcactagccagttgcatgggactcatatacaac…
>HQ237503.1_A/canine/Colorado/6723-14/2008_H3N8	atgagtcttctaaccgaggtcgaaacgtacgttctctctatcgtaccatcaggccccctcaaagccgagatcgcgcagagacttgaagatgtctttgcgggaaagaacaccgatcttgaggcactcatggaatggctaaagacaagaccaatcctgtcacctctgactaaagggattttaggatttgtattcacgctcaccgtgcccagtgagcgaggactgcagcgtagacgctttgtccaaaatgcccttagtggaaacggagatccaaacaacatggacagagcagtaaaactgtacaggaagcttaaaagagaaataacattccatggggcaaaagaggtggcactcagctattccactggtgcactagccggctgcatgggactcatatacaac…
>HQ237502.1_A/canine/Colorado/8880/2006_H3N8	atgagtcttctaaccgaggtcgaaacgtacgttctctctatcgtaccatcaggccccctcaaagccgagatcgcgcagagacttgaagatgtctttgcgggaaagaacaccgatcttgaggcactcatggaatggctaaagacaagaccaatcctgtcacctctgactaaagggattttaggatttgtattcacgctcaccgtgcccagtgagcgaggactgcagcgtagacgctttgtccaaaatgcccttagtggaaacggagatccaaacaacatggacagagcagtaaaactgtacaggaagcttaaaagagaaataacattccatggggcaaaagaggtggcactcagctattccactggtgcactagccagctgcatgggactcatatacaac…
>HQ237590.1_A/canine/NY/dog6c07/2009_H3N8	atgagtcttctaaccgaagtcgaaacgtacgttctctctatcataccatcaggccccctcaaagccgagatcgcgcagagacttgaagatgtctttgcgggaaagaacaccgatcttgaggcacttatggaatggctaaagacaagaccaatcctgtcacctctgactaaagggattttaggatttgtattcacgctcaccgtgcccagtgagcgaggactgcagcgtagacgctttgtccaaaatgcccttagtggaaacggagatccaaacaacatggacagagcagtaaaactatacaggaagcttaaaagagaaataacattccatggggcaaaagaagtggcactcagctattccactggtgcactagccagttgcatgggactcatatacaac…
