# Supplementary material for: Influenza in feral cat populations: insights from a study in North-East Italy
Source: Front Vet Sci. 2024 Aug 23;11:1439354. doi: 10.3389/fvets.2024.1439354 (PMC11378839; doi:10.3389/fvets.2024.1439354)
Supplement: Supplementary file 2 [file Table_2.XLSX]

## Sheet: Foglio1
Supplementary material 2: Alignment of the primers and the probe used for screening samples with all available sequences of HPAI H5N1 circulating in Italy between January 2021 and December 2022
>IAV-M1F	ATGAGTCTTCTAACCGAGGTCG-----------------------------------------------------------------------------------------------------------------------------------------------------------------------------------------------------------------------------------------------------------------------------------------------------------------------------------------------------------------------------------------…
>IAV-M1 FAM	n-----------------------------------------------TCAGGCCCCCTCAAAGCCGA-------------------------------------------------------------------------------------------------------------------------------------------------------------------------------------------------------------------------------------------------------------------------------------------------------------------------------------------…
>IAV-M1.1R	n---------------------------------------------------------------------------CAGARACTTGAAGATGTTTTTGCA-----------------------------------------------------------------------------------------------------------------------------------------------------------------------------------------------------------------------------------------------------------------------------------------------------------…
>IAV-M1.2R	n---------------------------------------------------------------------------CAGAGACTGGAAAGTGTCTTTGCA-----------------------------------------------------------------------------------------------------------------------------------------------------------------------------------------------------------------------------------------------------------------------------------------------------------…
>A/broiler/Italy/21VIR11802-1/2021_H5N1_2021-12-27_MP	atgagtcttctaaccgaggtcgaaacgtacgttctctctatcgtcccgtcgggccccctcaaagccgagatcgcgcagagacttgaagatgtctttgcagggaagaacaccgatcttgaggctctcatggaatggctaaagacaagaccaatcctgtcacctctgactaaggggattttgggatttgtgttcacgctcaccgtgcccagtgagcgaggactgcagcgtagacgctttgtccaaaatgctctaaatggaaatggagacccaaacaacatggacagggcagtcaaactgtacaggaaattgaagagagagataacattccatggggctaaagaagttgcactcagttactcaaccggtgcacttgccagttgtatgggtctcatatacaac…
>A/chicken/Italy/22VIR10044-14/2022_H5N1_2022-10-21_MP	atgagtcttctaaccgaggtcgaaacgtacgttctctctattgtcccgtcgggccccctcaaagccgagatcgcgcagagacttgaagatgtctttgcagggaagaacaccgatcttgaggctctcatggaatggctaaagacaagaccaatcctgtcacctatgactaaggggattttgggatttgtgttcacgctcaccgtgcccagtgagcgaggactgcagcgtagacgctttgtccaaaatgctctaaatggaaatggagacccaagcaacatggacagggcagtcaaactgtacaagaaattgaagagagagataacattccatggggctaaagaagttgcactcagttactcaaccggtgcacttgccagttgtatgggtctcatatacaac…
>A/turkey/Italy/21VIR11772-7/2021_H5N1_2021-12-28_MP	atgagtcttctaaccgaggtcgaaacgtacgttctctctatcgtcccgtcgggccccctcaaagccgagatcgcgcagagacttgaagatgtctttgcagggaagaacaccgatcttgaggctctcatggaatggctaaagacaagaccaatcctgtcacctctgactaaggggattttgggatttgtgttcacgctcaccgtgcccagtgagcgaggactgcagcgtagacgctttgtccaaaatgctctaaatggaaatggagacccaaacaacatggacagggcagtcaaactgtacaggaaattgaagagagagataacattccatggggctaaagaagttgcactcagttactcaaccggtgcacttgccagttgtatgggtctcatatacaat…
>A/avian/Italy/21VIR11773-4/2021_H5N1_2021-12-28_MP	atgagtcttctaaccgaggtcgaaacgtacgttctctctatcgtcccgtcgggccccctcaaagccgagatcgcgcagagacttgaagatgtctttgcagggaagaacaccgatcttgaggctctcatggaatggctaaagacaagaccaatcctgtcacctctgactaaggggattttgggatttgtgttcacgctcaccgtgcccagtgagcgaggactgcagcgtagacgctttgtccaaaatgctctaaatggaaatggagacccaaacaacatggacagggcagtcaaactgtacaggaaattgaagagagaaataacattccatggggctaaagaggttgcactcagttactcaaccggtgcacttgccagttgtatgggtctcatatacaac…
>A/turkey/Italy/21VIR11661-7/2021_H5N1_2021-12-26_MP	atgagtcttctaaccgaggtcgaaacgtacgttctctctatcgtcccgtcgggccccctcaaagccgagatcgcgcagagacttgaagatgtctttgcagggaagaacaccgatcttgaggctctcatggaatggctaaagacaagaccaatcctgtcacctctgactaaggggattttgggatttgtgttcacgctcaccgtgcccagtgagcgaggactgcagcgtagacgctttgtccaaaatgctctaaatggaaatggagacccaaacaacatggacagggcagtcaaactgtacaggaaattgaagagagagataacattccatggggctaaagaagttgcactcagttactcaaccggtgcacttgccagttgtatgggtctcatatacaac…
>A/broiler/Italy/21VIR11800/2021_H5N1_2021-12-27_MP	atgagtcttctaaccgaggtcgaaacgtacgttctctctatcgtcccgtcgggccccctcaaagccgagatcgcgcagagacttgaagatgtctttgcagggaagaacaccgatcttgaggctctcatggaatggctaaagacaagaccaatcctgtcacctctgactaaggggattttgggatttgtgttcacgctcaccgtgcccagtgagcgaggactgcagcgtagacgctttgtccaaaatgctctaaatggaaatggagacccaaacaacatggacagggcagtcaaactgtacaggaaattgaagagagagataacattccatggggctaaagaagttgcactcagttactcaaccggtgcacttgccagttgtatgggtctcatatacaac…
>A/rural_goose/Italy/22VIR10789-2/2022_H5N1_2022-11-04_MP	atgagtcttctaaccgaggtcgaaacgtacgttctctctattgtcccgtcgggccccctcaaagccgagatcgcgcagagacttgaagatgtctttgcagggaagaacaccgatcttgaggctctcatggaatggctaaagacaagaccaatcctgtcacctatgactaaggggattttgggatttgtgttcacgctcaccgtgcccagtgagcgaggactgcagcgtagacgctttgtccaaaatgctctaaatggaaatggagacccaagcaacatggacagggcagtcaaactgtacaagaaattgaagagagagataacattccatggggctaaagaagttgcactcagttattcaaccggtgcacttgccagttgtatgggtctcatatacaac…
>A/laying_hen/Italy/21VIR11801-7/2021_H5N1_2021-12-27_MP	atgagtcttctaaccgaggtcgaaacgtacgttctctctatcgtcccgtcgggccccctcaaagccgagatcgcgcagagacttgaagatgtctttgcagggaagaacaccgatcttgaggctctcatggaatggctaaagacaagaccaatcctgtcacctctgactaaggggattttgggatttgtgttcacgctcaccgtgcccagtgagcgaggactgcagcgtagacgctttgtccaaaatgctctaaatggaaatggagacccaaacaacatggacagggcagtcaaactgtacaggaaattgaagagagagataacattccatggggctaaagaagttgcactcagttactcaaccggtgcacttgccagttgtatgggtctcatatacaac…
>A/swan/Italy/22VIR10875-2/2022_H5N1_2022-11-07_MP	atgagtcttctaaccgaggtcgaaacgtacgttctctctatcgtcccgtcgggccccctcaaagccgagatcgcgcagagacttgaagatgtctttgcagggaagaacaccgatcttgaggctctcatggaatggctaaagacaagaccaatcctgtcacctatgactaaggggattttgggatttgtgttcacgctcaccgtgcccagtgagcgaggactgcagcgtagacgctttgtccaaaatgctctaaatggaaatggagacccaaacaacatggacagggcagtcaaactgtacaagaaattgaagagagagataacattccatggggctaaagaagttgcactcagttactcaaccggtgcacttgccagttgtatgggtctcatatacaac…
>A/turkey/Italy/22VIR11262-1/2022_H5N1_2022-11-14_MP	atgagtcttctaaccgaggtcgaaacgtacgttctctctatcgtcccgtcgggccccctcaaagccgagatcgcgcagagacttgaagatgtctttgcagggaagaacaccgatcttgaggctctcatggaatggctaaagacaagaccaatcttgtcacctatgactaaggggattttgggatttgtgttcacgctcaccgtgcccagtgagcgaggactgcagcgtagacgctttgtccaaaatgctctaaatggaaatggagacccaaacaatatggacaaggcagtcaaactgtacaagaaattgaagagagagataacattccatggggctaaagaagttgcactcagttactcaaccggtgcacttgccagttgtatgggtctcatatacaac…
>A/rural_laying_hen/Italy/22VIR10996-6/2022_H5N1_2022-11-08_MP	atgagtcttctaaccgaggtcgaaacgtacgttctctctatcgtcccgtcgggccccctcaaagccgagatcgcgcagagacttgaagatgtctttgcagggaagaacaccgatcttgaggctctcatggaatggctaaagacaagaccaatcctgtcacctatgactaaggggattttgggatttgtgttcacgctcaccgtgcccagtgagcgaggactgcagcgtagacgctttgtccaaaatgctctaaatggaaatggagacccaaacaacatggacagggcagtcaaactgtacaagaaattgaagagagagataacattccatggggctaaagaagttgcactcagttactcaaccggtgcacttgccagttgtatgggtctcatatacaac…
>A/swan/Italy/22VIR10995-7/2022_H5N1_2022-11-09_MP	atgagtcttctaaccgaggtcgaaacgtacgttctctctatcgtcccgtcgggccccctcaaagccgagatcgcgcagagacttgaagatgtctttgcagggaagaacaccgatcttgaggctctcatggaatggctaaagacaagaccaatcctgtcacctatgactaaggggattttgggatttgtgttcacgctcaccgtgcccagtgagcgaggactgcagcgtagacgctttgtccaaaatgctctaaatggaaatggagacccaaacaacatggacagggcagtcaaactgtacaagaaattgaagagagagataacattccatggggctaaagaagttgcactcagttactcaaccggtgcacttgccagttgtatgggtctcatatacaac…
>A/turkey/Italy/22VIR11144-1/2022_H5N1_2022-11-13_MP	atgagtcttctaaccgaggtcgaaacgtacgttctctctatcgtcccgtcgggccccctcaaagccgagatcgcgcagagacttgaagatgtctttgcagggaagaacaccgatcttgaggctctcatggaatggctaaagacaagaccaatcctgtcacctatgactaaggggattttgggatttgtgttcacgctcaccgtgcccagtgagcgaggactgcagcgtagacgctttgtccaaaatgctctaaatggaaatggagacccaaacaacatggacagggcagtcaaactgtacaagaaattgaagagagagataacattccatggggccaaagaagttgcactcagttactcaaccggtgcacttgccagttgtatgggtctcatatacaac…
>A/turkey/Italy/22VIR11056-4/2022_H5N1_2022-11-09_MP	atgagtcttctaaccgaggtcgaaacgtacgttctctctatcgtcccgtcgggccccctcaaagccgagatcgcgcagagacttgaagatgtctttgcagggaagaacaccgatcttgaggctctcatggaatggctaaagacaagaccaatcctgtcacctatgactaaggggattttgggatttgtgttcacgctcaccgtgcccagtgagcgaggactgcagcgtagacgctttgtccaaaatgctctaaatggaaatggagacccaaacaacatggacagggcagtcaaactgtacaagaaattgaagagagagataacattccatggggccaaagaagttgcactcagttactcaaccggtgcacttgccagttgtatgggtctcatatacaac…
>A/turkey/Italy/22VIR10627-4/2022_H5N1_2022-11-02_MP	atgagtcttctaaccgaggtcgaaacgtacgttctctctatcgtcccgtcgggccccctcaaagccgagatcgcgcagagacttgaagatgtctttgcagggaagaacaccgatcttgaggctctcatggaatggctaaagacaagaccaatcctgtcacctatgactaaggggattttgggatttgtgttcacgctcaccgtgcccagtgagcgaggactgcagcgtagacgctttgtccaaaatgctctaaatggaaatggagacccaaacaatatggacaaggcagtcaaactgtacaagaaattgaagagagagataacattccatggggctaaagaagttgcactcagttactcaaccggtgcacttgccagttgtatgggtctcatatacaac…
>A/turkey/Italy/21VIR11692/2021_H5N1_2021-12-23_MP	atgagtcttctaaccgaggtcgaaacgtacgttctctctatcgtcccgtcgggccccctcaaagccgagatcgcgcagagacttgaagatgtctttgcagggaagaacaccgatcttgaggctctcatggaatggctaaagacaagaccaatcctgtcacctctgactaaggggattttgggatttgtgttcacgctcaccgtgcccagtgagcgaggactgcagcgtagacgctttgtccaaaatgctctaaatggaaatggagacccaaacaacatggacagggcagtcaaactgtacaggaaattgaagagagagataacattccatggggctaaagaagttgcactcagttactcaaccggtgcacttgccagttgtatgggtctcatatacaac…
>A/swan/Italy/22VIR10737-10/2022_H5N1_2022-11-04_MP	atgagtcttctaaccgaggtcgaaacgtacgttctctctatcgtcccgtcgggccccctcaaagccgagatcgcgcagagacttgaagatgtctttgcagggaagaacaccgatcttgaggctctcatggaatggctaaagacaagaccaatcctgtcacctatgactaaggggattttgggatttgtgttcacgctcaccgtgcccagtgagcgaggactgcagcgtagacgctttgtccaaaatgctctaaatggaaatggagacccaaacaacatggacagggcagtcaaactgtacaagaaattgaagagagagataacattccatggggctaaagaagttgcactcagttactcaaccggtgcacttgccagttgtatgggtctcatatacaac…
>A/turkey/Italy/22VIR10733-4/2022_H5N1_2022-11-04_MP	atgagtcttctaaccgaggtcgaaacgtacgttctctctatcgtcccgtcgggccccctcaaagccgagatcgcgcagagacttgaagatgtctttgcagggaagaacaccgatcttgaggctctcatggaatggctaaagacaagaccaatcctgtcacctatgactaaggggattttgggatttgtgttcacgctcaccgtgcccagtgaacgaggactgcagcgtagacgctttgtccaaaatgctctaaatggaaatggagacccaaacaacatggacagggcagtcaaactgtacaaaaaattgaagagagagataacattccatggggctaaagaagttgcactcagttactcaaccggtgcacttgccagttgtatgggtctcatatacaac…
>A/turkey/Italy/21VIR11690/2021_H5N1_2021-12-24_MP	atgagtcttctaaccgaggtcgaaacgtacgttctctctatcgtcccgtcgggccccctcaaagccgagatcgcgcagagacttgaagatgtctttgcagggaagaacaccgatcttgaggctctcatggaatggctaaagacaagaccaatcctgtcacctctgactaaggggattttgggatttgtgttcacgctcaccgtgcccagtgagcgaggactgcagcgtagacgctttgtccaaaatgctctaaatggaaatggagacccaaacaacatggacagggcagtcaaactgtacaggaaattgaagagagagataacattccatggggctaaagaagttgcactcagttactcaaccggtgcacttgccagttgtatgggtctcatatacaac…
>A/teal/Italy/22VIR10396-5/2022_H5N1_2022-10-26_MP	atgagtcttctaaccgaggtcgaaacgtacgttctctctatcgtcccgtcgggccccctcaaagccgagatcgcgcagagacttgaagatgtctttgcagggaagaacaccgatcttgaggctctcatggaatggctaaagacaagaccaatcctgtcacctatgactaaggggattttgggatttgtgttcacgctcaccgtgcccagtgagcgaggactgcagcgtagacgctttgtccaaaatgctctaaatggaaatggagacccaaacaacatggacagggcagtcaaactgtacaagaaattgaagagagagataacattccatggggctaaagaagttgcactcagttactcaaccggtgcacttgccagttgtatgggtctcatatacaac…
>A/teal/Italy/22VIR10396-33/2022_H5N1_2022-10-26_MP	atgagtcttctaaccgaggtcgaaacgtacgttctctctatcgtcccgtcgggccccctcaaagccgagatcgcgcagagacttgaagatgtctttgcagggaagaacaccgatcttgaggctctcatggaatggctaaagacaagaccaatcctgtcacctatgactaaggggattttgggatttgtgttcacgctcaccgtgcccagtgagcgaggactgcagcgtagacgctttgtccaaaatgctctaaatggaaatggagacccaaacaacatggacagggcagtcaaactgtacaagaaattgaagagagagataacattccatggggctaaagaagttgcactcagttactcaaccggtgcacttgccagttgtatgggtctcatatacaac…
>A/chicken/Italy/22VIR11246-6/2022_H5N1_2022-11-15_MP	atgagtcttctaaccgaggtcgaaacgtacgttctctctattgtcccgtcgggccccctcaaagccgagatcgcgcagagacttgaagatgtctttgcagggaagaacaccgatcttgaggctctcatggaatggctaaagacaagaccaatcctgtcacctatgactaaggggattttgggatttgtgttcacgctcaccgtgcccagtgagcgaggactgcagcgtagacgctttgtccaaaatgctctaaatggaaatggagacccaagcaacatggacagggcagtcaaactgtacaagaaattgaagagagagataacattccatggggctaaagaagttgcactcagttactcaaccggtgcacttgccagttgtatgggtctcatatacaac…
>A/teal/Italy/22VIR10576-13/2022_H5N1_2022-11-02_MP	atgagtcttctaaccgaggtcgaaacgtacgttctctctatcgtcccgtcgggccccctcaaagccgagatcgcgcagagacttgaagatgtctttgcagggaagaacaccgatcttgaggctctcatggaatggctaaagacaagaccaatcctgtcacctatgactaaggggattttgggatttgtgttcacgctcaccgtgcccagtgagcgaggactgcagcgtagacgctttgtccaaaatgctctaaatggaaatggagacccaaacaacatggacagggcagtcaaactgtacaagaaattgaagagagagataacattccatggggctaaagaagttgcactcagttactcaaccggtgcacttgccagttgtatgggtctcatatacaac…
>A/turkey/Italy/21VIR11587-1/2021_H5N1_2021-12-23_MP	atgagtcttctaaccgaggtcgaaacgtacgttctctctatcgtcccgtcgggccccctcaaagccgagatcgcgcagagacttgaagatgtctttgcagggaagaacaccgatcttgaggctctcatggaatggctaaagacaagaccaatcctgtcacctctgactaaggggattttgggatttgtgttcacgctcaccgtgcccagtgagcgaggactgcagcgtagacgctttgtccaaaatgctctaaatggaaatggagacccaaacaacatggacagggcagtcaaactgtacaggaaattgaagagagagataacattccatggggctaaagaagttgcactcagttactcaaccggtgcacttgccagttgtatgggtctcatatacaac…
>A/turkey/Italy/21VIR11587-2/2021_H5N1_2021-12-23_MP	atgagtcttctaaccgaggtcgaaacgtacgttctctctatcgtcccgtcgggccccctcaaagccgagatcgcgcagagacttgaagatgtctttgcagggaagaacaccgatcttgaggctctcatggaatggctaaagacaagaccaatcctgtcacctctgactaaggggattttgggatttgtgttcacgctcaccgtgcccagtgagcgaggactgcagcgtagacgctttgtccaaaatgctctaaatggaaatggagacccaaacaacatggacagggcagtcaaactgtacaggaaattgaagagagagataacattccatggggctaaagaagttgcactcagttactcaaccggtgcacttgccagttgtatgggtctcatatacaac…
>A/turkey/Italy/21VIR11691/2021_H5N1_2021-12-23_MP	atgagtcttctaaccgaggtcgaaacgtacgttctctctatcgtcccgtcgggccccctcaaagccgagatcgcgcagagacttgaagatgtctttgcagggaagaacaccgatcttgaggctctcatggaatggctaaagacaagaccaatcctgtcacctctgactaaggggattttgggatttgtgttcacgctcaccgtgcccagtgagcgaggactgcagcgtagacgctttgtccaaaatgctctaaatggaaatggagacccaaacaacatggacagggcagtcaaactgtacaggaaattgaagagagagataacattccatggggctaaagaagttgcactcagttactcaaccggtgcacttgccagttgtatgggtctcatatacaac…
>A/laying_hen/Italy/21VIR11597-1/2021_H5N1_2021-12-22_MP	atgagtcttctaaccgaggtcgaaacgtacgttctctctatcgtcccgtcgggccccctcaaagccgagatcgcgcagagacttgaagatgtctttgcagggaagaacaccgatcttgaggctctcatggaatggctaaagacaagaccaatcctgtcacctctgactaaggggattttgggatttgtgttcacgctcaccgtgcccagtgagcgaggactgcagcgtagacgctttgtccaaaatgctctaaatggaaatggagacccaaacaacatggacagggcagtcaaactgtacaggaaattgaagagagagataacattccatggggctaaagaagttgcactcagttactcaaccggtgcacttgccagttgtatgggtctcatatacaac…
>A/turkey/Italy/21VIR11053-1/2021_H5N1_2021-12-13_MP	atgagtcttctaaccgaggtcgaaacgtacgttctctctatcgtcccgtcgggccccctcaaagccgagatcgcgcagagacttgaagatgtctttgcagggaagaacaccgatcttgaggctctcatggaatggctaaagacaagaccaatcctgtcacctctgactaaggggattttgggatttgtgttcacgctcaccgtgcccagtgagcgaggactgcagcgtagacgctttgtccaaaatgctctaaatggaaatggagacccaaacaacatggacagggcagtcaaactgtacaggaaattgaagagagagataacattccatggggctaaagaagttgcactcagttactcaaccggtgcacttgccagttgtatgggtctcatatacaat…
>A/laying_hen/Italy/21VIR11592-1/2021_H5N1_2021-12-23_MP	atgagtcttctaaccgaggtcgaaacgtacgttctctctatcgtcccgtcgggccccctcaaagccgagatcgcgcagagacttgaagatgtctttgcagggaagaacaccgatcttgaggctctcatggaatggctaaagacaagaccaatcctgtcacctctgactaaggggattttgggatttgtgttcacgctcaccgtgcccagtgagcgaggactgcagcgtagacgctttgtccaaaatgctctaaatggaaatggagacccaaacaacatggacagggcagtcaaactgtacaggaaattgaagagagagataacattccatggggctaaagaagttgcactcagttactcaaccggtgcacttgccagttgtatgggtctcatatacaat…
>A/mallard/Italy/22VIR9762-1/2022_H5N1_2022-10-12_MP	atgagtcttctaaccgaggtcgaaacgtacgttctctctatcgtcccgtcgggccccctcaaagccgagatcgcgcagagacttgaagatgtctttgcagggaagaacaccgatcttgaggctctcatggaatggctaaagacaagaccaatcctgtcacctatgactaaggggattttgggatttgtgttcacgctcaccgtgcccagtgagcgaggactgcagcgtagacgctttgtccaaaatgctctaaatggaaatggagacccaaacaacatggacagggcagtcaaactgtacaagaaattgaagagagagataacattccatggggctaaagaagttgcactcagttactcaaccggtgcacttgccagttgtatgggtctcatatacaac…
>A/flamingo/Italy/22VIR11494-1/2022_H5N1_2022-11-07_MP	atgagtcttctaaccgaggtcgaaacgtacgttctctctatcgtcccgtcgggccccctcaaagccgagatcgcgcagagacttgaagatgtctttgcagggaagaacaccgatcttgaggctctcatggaatggctaaagacaagaccaatcctgtcacctatgactaaggggattttgggatttgtgttcacgctcaccgtgcccagtgagcgaggactgcagcgtagacgctttgtccaaaatgctctaaatggaaatggagacccaaacaacatggacagggcagtcaaactgtacaagaaattgaagagagagataacattccatggggctaaagaagttgcactcagttactcaaccggtgcacttgccagttgtatgggtctcatatacaac…
>A/turkey/Italy/21VIR11803-1/2021_H5N1_2021-12-27_MP	atgagtcttctaaccgaggtcgaaacgtacgttctctctatcgtcccgtcgggccccctcaaagccgagatcgcgcagagacttgaagatgtctttgcagggaagaacaccgatcttgaggctctcatggaatggctaaagacaagaccaatcctgtcacctctgactaaggggattttgggatttgtgttcacgctcaccgtgcccagtgagcgaggactgcagcgtagacgctttgtccaaaatgctctaaatggaaatggagacccaaacaacatggacagggcagtcaaactgtacaggaaattgaagagagagataacattccatggggctaaagaagttgcactcagttactcaaccggtgcacttgccagttgtatgggtctcatatacaat…
>A/turkey/Italy/21VIR11586-1/2021_H5N1_2021-12-23_MP	atgagtcttctaaccgaggtcgaaacgtacgttctctctatcgtcccgtcgggccccctcaaagccgagatcgcgcagagacttgaagatgtctttgcagggaagaacaccgatcttgaggctctcatggaatggctaaagacaagaccaatcctgtcacctctgactaaggggattttgggatttgtgttcacgctcaccgtgcccagtgagcgaggactgcagcgtagacgctttgtccaaaatgctctaaatggaaatggagacccaaacaacatggacagggcagtcaaactgtacaggaaattgaagagagagataacattccatggggctaaagaagttgcactcagttactcaaccggtgcacttgccagttgtatgggtctcatatacaac…
>A/owl/Italy/21VIR11899-1/2021_H5N1_2021-12-27_MP	atgagtcttctaaccgaggtcgaaacgtacgttctctctatcgtcccgtcgggccccctcaaagccgagatcgcgcagagacttgaagatgtctttgcagggaagaacaccgatcttgaggctctcatggaatggctaaagacaagaccaatcctgtcacctctgactaaggggattttgggatttgtgttcacgctcaccgtgcccagtgagcgaggactgcagcgtagacgctttgtccaaaatgctctaaatggaaatggagacccaaacaacatggacagggcagtcaaactgtacaggaaattgaagagagaaataacattccatggggctaaagaggttgcactcagttactcaaccggtgcacttgccagttgtatgggtctcatatacaac…
>A/teal/Italy/22VIR10396-2/2022_H5N1_2022-10-26_MP	atgagtcttctaaccgaggtcgaaacgtacgttctctctatcgtcccgtcgggccccctcaaagccgagatcgcgcagagacttgaagatgtctttgcagggaagaacaccgatcttgaggctctcatggaatggctaaagacaagaccaatcctgtcacctatgactaaggggattttgggatttgtgttcacgctcaccgtgcccagtgagcgaggactgcagcgtagacgctttgtccaaaatgctctaaatggaaatggagacccaaacaacatggacagggcagtcaaactgtacaagaaattgaagagagagataacattccatggggctaaagaagttgcactcagttactcaaccggtgcacttgccagttgtatgggtctcatatacaac…
>A/heron/Italy/21VIR10998-1/2021_H5N1_2021-12-09_MP	atgagtcttctaaccgaggtcgaaacgtacgttctctctatcgtcccgtcgggccccctcaaagccgagatcgcgcagagacttgaagatgtctttgcagggaagaacaccgatcttgaggctctcatggaatggctaaagacaagaccaatcctgtcacctatgactaaggggattttgggatttgtgttcacgctcaccgtgcccagtgagcgaggactgcagcgtagacgctttgtccaaaatgctctaaatggaaatggagacccaaacaacatggacagggcagtcaaactgtacaagaaattgaagagagagataacattccatggggctaaagaagttgcactcagttactcaaccggtgcacttgccagttgtatgggtctcatatacaac…
>A/rural_goose/Italy/22VIR11820-5/2022_H5N1_2022-11-23_MP	atgagtcttctaaccgaggtcgaaacgtacgttctctctattgtcccgtcgggccccctcaaagccgagatcgcgcagagacttgaagatgtctttgcagggaagaacaccgatcttgaggctctcatggaatggctaaagacaagaccaatcctgtcacctatgactaaggggattttgggatttgtgttcacgctcaccgtgcccagtgagcgaggactgcagcgtagacgctttgtccaaaatgctctaaatggaaatggagacccaagcaacatggacagggcagtcaaactgtacaagaaattgaagagagagataacattccatggggctaaagaagttgcactcagttactcaaccggtgcacttgccagttgtatgggtctcatatacaac…
>A/seagull/Italy/21VIR11259-10/2021_H5N1_2021-12-15_MP	atgagtcttctaaccgaggtcgaaacgtacgttctctctatcatcccgtcgggccccctcaaagccgagatcgcgcagagacttgaggatgtctttgcagggaagaacaccgatcttgaggctctcatggaatggctaaagacaagaccaatcctgtcacctctgactaaggggattttgggatttgtgttcacgctcaccgtgcccagtgagcgaggactgcagcgtagacgctttgtccaaaatgctctaaatggaaatggagacccaaacaacatggacagggcagtcaaactgtacaggaaattgaagagagagataacattccatggggctaaagaagttgcactcagttactcaaccggtgcacttgccagttgtatgggtctcatatacaac…
>A/teal/Italy/22VIR10396-3/2022_H5N1_2022-10-26_MP	atgagtcttctaaccgaggtcgaaacgtacgttctctctatcgtcccgtcgggccccctcaaagccgagatcgcgcagagacttgaagatgtctttgcagggaagaacaccgatcttgaggctctcatggaatggctaaagacaagaccaatcctgtcacctatgactaaggggattttgggatttgtgttcacgctcaccgtgcccagtgagcgaggactgcagcgtagacgctttgtccaaaatgctctaaatggaaatggagacccaaacaacatggacagggcagtcaaactgtacaagaaattgaagagagagataacattccatggggctaaagaagttgcactcagttactcaaccggtgcacttgccagttgtatgggtctcatatacaac…
>A/cignus_olor/Italy/IZSLT_21VIR10529-1/2021_H5N1_2021-12-01_MP	atgagtcttctaaccgaggtcgaaacgtacgttctctctatcgtcccgtcgggccccctcaaagccgagatcgcgcagagacttgaggatgtctttgcagggaagaacaccgatcttgaggctctcatggaatggctaaagacaagaccaatcctgtcacctctgactaaggggattttgggatttgtgttcacgctcaccgtgcccagtgagcgaggactgcagcgtagacgctttgtccaaaatgctctaaatggaaatggagacccaaacaacatggacagggcagtcaaactgtacaggaaattgaagagagagataacattccatggggctaaagaagttgcactcagttactcaaccggtgcacttgccagttgtatgggtctcatatacaac…
>A/magpie/Italy/21VIR11656/2021_H5N1_2021-12-16_MP	atgagtcttctaaccgaggtcgaaacgtacgttctctctatcgtcccgtcgggccccctcaaagccgagatcgcgcagagacttgaggatgtctttgcagggaagaacaccgatcttgaggctctcatggaatggctaaagacaagaccaatcctgtcacctctgactaaggggattttgggatttgtgttcacgctcaccgtgcccagtgagcgaggactgcagcgtagacgctttgtccaaaatgctctaaatggaaatggagacccaaacaacatggacagggcagtcaaactgtacaggaaattgaagagagagataacattccatggggctaaagaagttgcactcagttactcaaccggtgcacttgccagttgtatgggtctcatatacaac…
>A/flamingo/Italy/22VIR11417-3/2022_H5N1_2022-11-14_MP	atgagtcttctaaccgaggtcgaaacgtacgttctctctatcgtcccgtcgggccccctcaaagccgagatcgcgcagagacttgaagatgtctttgcagggaagaacaccgatcttgaggctctcatggaatggctaaagacaagaccaatcctgtcacctatgactaaggggattttgggatttgtgttcacgctcaccgtgcccagtgagcgaggactgcagcgtagacgctttgtccaaaatgctctaaatggaaatggagacccaaacaacatggacagggcagtcaaactgtacaagaaattgaagagagagataacattccatggggctaaagaagttgcactcagttactcaaccggtgcacttgccagttgtatgggtctcatatacaac…
>A/seagull/Italy/21VIR10481-2/2021_H5N1_2021-11-29_MP	atgagtcttctaaccgaggtcgaaacgtacgttctctctatcgtcccgtcgggccccctcaaagccgagatcgcgcagagacttgaagatgtctttgcagggaagaacaccgatcttgaggctctcatggaatggctaaagacaagaccaatcctgtcacctctgactaaggggattttgggatttgtgttcacgctcaccgtgcccagtgagcgaggactgcagcgtagacgctttgtccaaaatgctctaaatggaaatggagacccaaacaacatggacagggcagtcaaactgtacaggaaattgaagagagagataacattccatggggctaaagaagttgcactcagttactcaaccggtgcacttgccagttgtatgggtctcatatacaac…
>A/guinea_fowl/Italy/22VIR12135-1/2022_H5N1_2022-11-29_MP	atgagtcttctaaccgaggtcgaaacgtacgttctctctatcgtcccgtcgggccccctcaaagccgagatcgcgcagagacttgaagatgtctttgcagggaagaacaccgatcttgaggctctcatggaatggctaaagacaagaccaatcctgtcacctatgactaaggggattttgggatttgtgttcacgctcaccgtgcccagtgagcgaggactgcagcgtagacgctttgtccaaaatgctctaaatggaaatggagacccaaacaacatggacagggcagtcaaactgtacaagaaattgaagagagagataacattccatggggccaaagaagttgcactcagttactcaaccggtgcacttgccagttgtatgggtctcatatacaac…
>A/rural_chicken/Italy/22VIR10636-8/2022_H5N1_2022-11-03_MP	atgagtcttctaaccgaggtcgaaacgtacgttctctctatcgtcccgtcgggccccctcaaagccgagatcgcgcagagacttgaagatgtctttgcagggaagaacaccgatcttgaggctctcatggaatggctaaagacaagaccaatcctgtcacctatgactaaggggattttgggatttgtgttcacgctcaccgtgcccagtgagcgaggactgcagcgtagacgctttgtccaaaatgctctaaacggaaatggagacccaaacaacatggacagggcagtcaaactgtacaagaaattgaagagagagataacattccatggggctaaagaagttgcactcagttactcaaccggtgcacttgccagttgcatgggtctcatatacaac…
>A/turkey/Italy/21VIR11596-3/2021_H5N1_2021-12-22_MP	atgagtcttctaaccgaggtcgaaacgtacgttctctctatcgtcccgtcgggccccctcaaagccgagatcgcgcagagacttgaagatgtctttgcagggaagaacaccgatcttgaggctctcatggaatggctaaagacaagaccaatcctgtcacctctgactaaggggattttgggatttgtgttcacgctcaccgtgcccagtgagcgaggactgcagcgtagacgctttgtccaaaatgctctaaatggaaatggagacccaaacaacatggacagggcagtcaaactgtacaggaaattgaagagagagataacattccatggggctaaagaagttgcactcagttactcaaccggtgcacttgccagttgtatgggtctcatatacaat…
>A/rural_chicken/Italy/22VIR10651-4/2022_H5N1_2022-11-02_MP	atgagtctcctaaccgaggtcgaaacgtacgttctctctatcgtcccgtcgggccccctcaaagccgagatcgcgcagagacttgaagatgtctttgcagggaagaacaccgatcttgaggctctcatggaatggctaaagacaagaccaatcctgtcacctatgactaaggggattttgggatttgtgttcacgctcaccgtgcccagtgagcgaggactgcagcgtagacgctttgtccaaaatgctctaaatggaaatggagacccaaacaacatggacagggcagtcaaactgtacaagaaattgaagagagagataacattccatggggctaaagaagttgcactcagttactcaaccggtgcacttgccagttgtatgggtctcatatacaac…
>A/little_owl/Italy/21VIR11382-1/2021_H5N1_2021-12-13_MP	atgagtcttctaaccgaggtcgaaacgtacgttctctctatcgtcccgtcgggccccctcaaagccgagatcgcgcagagacttgaagatgtctttgcagggaagaacaccgatcttgaggctctcatggaatggctaaagacaagaccaatcctgtcacctctgactaaggggattttgggatttgtgttcacgctcaccgtgcccagtgagcgaggactgcagcgtagacgctttgtccaaaatgctctaaatggaaatggagacccaaacaacatggacagggcagtcaaactgtacaggaaattgaagagagagataacattccatggggctaaagaagttgcactcagttactcaaccggtgcacttgccagttgtatgggtctcatatacaac…
>A/rural_turkey/Italy/22VIR10636-5/2022_H5N1_2022-11-03_MP	atgagtcttctaaccgaggtcgaaacgtacgttctctctatcgtcccgtcgggccccctcaaagccgagatcgcgcagagacttgaagatgtctttgcagggaagaacaccgatcttgaggctctcatggaatggctaaagacaagaccaatcctgtcacctatgactaaggggattttgggatttgtgttcacgctcaccgtgcccagtgagcgaggactgcagcgtagacgctttgtccaaaatgctctaaacggaaatggagacccaaacaacatggacagggcagtcaaactgtacaagaaattgaagagagagataacattccatggggctaaagaagttgcactcagttactcaaccggtgcacttgccagttgcatgggtctcatatacaac…
>A/turkey/Italy/22VIR12938-3/2022_H5N1_2022-12-22_MP	atgagtcttctaaccgaggtcgaaacgtacgttctctctatcgtcccgtcgggccccctcaaagccgagatcgcgcagagacttgaagatgtctttgcagggaagaacaccgatcttgaggctctcatggaatggctaaagacaagaccaatcctgtcacctatgactaaggggattttgggatttgtgttcacgctcaccgtgcccagtgaacgaggactgcagcgtagacgctttgtccagaatgctctaaatggaaatggagacccaaacaacatggacagggcagtcaaactgtacaaaaaattgaagagagagataactttccatggggctaaagaagttgcactcagttactcaaccggtgcacttgccagttgtatgggtctcatatacaac…
>A/seagull/Italy/21VIR11259-12/2021_H5N1_2021-12-15_MP	atgagtcttctaaccgaggtcgaaacgtacgttctctctatcgtcccgtcgggccccctcaaagccgagatcgcgcagagacttgaagatgtctttgcagggaagaacaccgatcttgaggctctcatggaatggctaaagacaagaccaatcctgtcacctctgactaaggggattttgggatttgtgttcacgctcaccgtgcccagtgagcgaggactgcagcgtagacgctttgtccaaaatgctctaaatggaaatggagacccaaacaacatggacagggcagtcaagctgtacaggaaattgaagagagagataacattccatggggctaaagaagttgcactcagttactcaaccggtgcacttgccagttgtatgggtctcatatacaac…
>A/owl/Italy/21VIR11057/2021_H5N1_2021-12-13_MP	atgagtcttctaaccgaggtcgaaacgtacgttctctctatcgtcccgtcgggccccctcaaagccgagatcgcgcagagacttgaagatgtctttgcagggaagaacaccgatcttgaggctctcatggaatggctaaagacaagaccaatcctgtcacctctgactaaggggattttgggatttgtgttcacgctcaccgtgcccagtgagcgaggactgcagcgtagacgctttgtccaaaatgctctaaatggaaatggagacccaaacaacatggacagggcagtcaaactgtacaggaaattgaagagagagataacattccatggggctaaagaagttgcactcagttactcaaccggtgcacttgccagttgtatgggtctcatatacaat…
>A/buzzard/Italy/21VIR11899-5/2021_H5N1_2021-12-27_MP	atgagtcttctaaccgaggtcgaaacgtacgttctctctatcgtcccgtcgggccccctcaaagccgagatcgcgcagagacttgaagatgtctttgcagggaagaacaccgatcttgaggctctcatggaatggctaaagacaagaccaatcctgtcacctctgactaaggggattttgggatttgtgttcacgctcaccgtgcccagtgagcgaggactgcagcgtagacgctttgtccaaaatgctctaaatggaaatggagacccaaacaacatggacagggcagtcaaactgtacaggaaattgaagagagaaataacattccatggggctaaagaggttgcactcagttactcaaccggtgcacttgccagttgtatgggtctcatatacaac…
>A/broiler/Italy/21VIR11583-1/2021_H5N1_2021-12-22_MP	atgagtcttctaaccgaggtcgaaacgtacgttctctctatcgtcccgtcgggccccctcaaagccgagatcgcgcagagacttgaagatgtctttgcagggaagaacaccgatcttgaggctctcatggaatggctaaagacaagaccaatcctgtcacctctgactaaggggattttgggatttgtgttcacgctcaccgtgcccagtgagcgaggactgcagcgtagacgctttgtccaaaatgctctaaatggaaatggagacccaaacaacatggacagggcagtcaaactgtacaggaaattgaagagagagataacattccatggggctaaagaagttgcactcagttactcaaccggtgcacttgccagttgtatgggtctcatatacaac…
>A/laying_hen/Italy/21VIR11595-5/2021_H5N1_2021-12-22_MP	atgagtcttctaaccgaggtcgaaacgtacgttctctctatcgtcccgtcgggccccctcaaagccgagatcgcgcagagacttgaagatgtctttgcagggaagaacaccgatcttgaggctctcatggaatggctaaagacaagaccaatcctgtcacctctgactaaggggattttgggatttgtgttcacgctcaccgtgcccagtgagcgaggactgcagcgtagacgctttgtccaaaatgctctaaatggaaatggagacccaaacaacatggacagggcagtcaaactgtacaggaaattgaagagagagataacattccatggggctaaagaagttgcactcagttactcaaccggtgcacttgccagttgtatgggtctcatatacaac…
>A/turkey/Italy/21VIR11504/2021_H5N1_2021-12-21_MP	atgagtcttctaaccgaggtcgaaacgtacgttctctctatcgtcccgtcgggccccctcaaagccgagatcgcgcagagacttgaagatgtctttgcagggaagaacaccgatcttgaggctctcatggaatggctaaagacaagaccaatcctgtcacctctgactaaggggattttgggatttgtgttcacgctcaccgtgcccagtgagcgaggactgcagcgtagacgctttgtccaaaatgctctaaatggaaatggagacccaaacaacatggacagggcagtcaaactgtacaggaaattgaagagagaaataacattccatggggctaaagaggttgcactcagttactcaaccggtgcacttgccagttgtatgggtctcatatacaac…
>A/chicken/Italy/21VIR11571/2021_H5N1_2021-12-21_MP	atgagtcttctaaccgaggtcgaaacgtacgttctctctatcgtcccgtcgggccccctcaaagccgagatcgcgcagagacttgaagatgtctttgcagggaagaacaccgatcttgaggctctcatggaatggctaaagacaagaccaatcctgtcacctctgactaaggggattttgggatttgtgttcacgctcaccgtgcccagtgagcgaggactgcagcgtagacgctttgtccaaaatgctctaaatggaaatggagacccaaacaacatggacagggcagtcaaactgtacaggaaattgaagagagagataacattccatggggctaaagaagttgcactcagttactcaaccggtgcacttgccagttgtatgggtctcatatacaac…
>A/chicken/Italy/21VIR11572/2021_H5N1_2021-12-21_MP	atgagtcttctaaccgaggtcgaaacgtacgttctctctatcgtcccgtcgggccccctcaaagccgagatcgcgcagagacttgaagatgtctttgcagggaagaacaccgatcttgaggctctcatggaatggctaaagacaagaccaatcctgtcacctctgactaaggggattttgggatttgtgttcacgctcaccgtgcccagtgagcgaggactgcagcgtagacgctttgtccaaaatgctctaaatggaaatggagacccaaacaacatggacagggcagtcaaactgtacaggaaattgaagagagagataacattccatggggctaaagaagttgcactcagttactcaaccggtgcacttgccagttgtatgggtctcatatacaac…
>A/turkey/Italy/21VIR11495-5/2021_H5N1_2021-12-21_MP	atgagtcttctaaccgaggtcgaaacgtacgttctctctatcgtcccgtcgggccccctcaaagccgagatcgcgcagagacttgaagatgtctttgcagggaagaacaccgatcttgaggctctcatggaatggctaaagacaagaccaatcctgtcacctctgactaaggggattttgggatttgtgttcacgctcaccgtgcccagtgagcgaggactgcagcgtagacgctttgtccaaaatgctctaaatggaaatggagacccaaacaacatggacagggcagtcaaactgtacaggaaattgaagagagagataacattccatggggctaaagaagttgcactcagttactcaaccggtgcacttgccagttgtatgggtctcatatacaac…
>A/turkey/Italy/21VIR11500-3/2021_H5N1_2021-12-21_MP	atgagtcttctaaccgaggtcgaaacgtacgttctctctatcgtcccgtcgggccccctcaaagccgagatcgcgcagagacttgaagatgtctttgcagggaagaacaccgatcttgaggctctcatggaatggctaaagacaagaccaatcctgtcacctctgactaaggggattttgggatttgtgttcacgctcaccgtgcccagtgagcgaggactgcagcgtagacgctttgtccaaaatgctctaaatggaaatggagacccaaacaacatggacagggcagtcaaactgtacaggaaattgaagagagaaataacattccatggggctaaagaggttgcactcagttactcaaccggtgcacttgccagttgtatgggtctcatatacaac…
>A/duck/Italy/21VIR11501/2021_H5N1_2021-12-21_MP	atgagtcttctaaccgaggtcgaaacgtacgttctctctatcgtcccgtcgggccccctcaaagccgagatcgcgcagagacttgaagatgtctttgcagggaagaacaccgatcttgaggctctcatggaatggctaaagacaagaccaatcctgtcacctctgactaaggggattttgggatttgtgttcacgctcaccgtgcccagtgagcgaggactgcagcgtagacgctttgtccaaaatgctctaaatggaaatggagacccaaacaacatggacagggcagtcaaactgtacaggaaattgaagagagaaataacattccatggggctaaagaggttgcactcagttactcaaccggtgcacttgccagttgtatgggtctcatatacaac…
>A/seagull/Italy/21VIR9432-2/2021_H5N1_2021-11-11_MP	atgagtcttctaaccgaggtcgaaacgtacgttctctctatcgtcccgtcgggccccctcaaagccgagatcgcgcagagacttgaagatgtctttgcagggaagaacaccgatcttgaggctctcatggaatggctaaagacaagaccaatcctgtcacctctgactaaggggattttgggatttgtgttcacgctcaccgtgcccagtgagcgaggactgcagcgtagacgctttgtccaaaatgctctaaatggaaatggagacccaaacaacatggacagggcagtcaaactgtacaggaaattgaagagagagataacattccatggggctaaagaagttgcactcagttactcaaccggtgcacttgccagttgtatgggtctcatatacaac…
>A/chicken/Italy/21VIR9133-20/2021_H5N1_2021-11-04_MP	atgagtcttctaaccgaggtcgaaacgtacgttctctctatcgtcccgtcgggccccctcaaagccgagatcgcgcagagacttgaagatgtctttgcagggaagaacaccgatcttgaggctctcatggaatggctaaagacaagaccaatcctgtcacctctgactaaggggattttgggatttgtgttcacgctcaccgtgcccagtgagcgaggactgcagcgtagacgctttgtccaaaatgctctaaatggaaatggagacccaaacaacatggacagggcagtcaaactgtacaggaaattgaagagagagataacattccatggggctaaagaagttgcactcagttactcaaccggtgcacttgccagttgtatgggtctcatatacaac…
>A/chicken/Italy/21VIR9691-2/2021_H5N1_2021-11-15_MP	atgagtcttctaaccgaggtcgaaacgtacgttctctctatcgtcccgtcgggccccctcaaagccgagatcgcgcagagacttgaagatgtctttgcagggaagaacaccgatcttgaggctctcatggaatggctaaagacaagaccaatcctgtcacctctgactaaggggattttgggatttgtgttcacgctcaccgtgcccagtgagcgaggactgcagcgtagacgctttgtccaaaatgctctaaatggaaatggagacccaaacaacatggacagggcagtcaaactgtacaggaaattgaagagagagataacattccatggggctaaagaagttgcactcagttactcaaccggtgcacttgccagttgtatgggtctcatatacaac…
>A/chicken/Italy/22VIR1694-5/2022_H5N1_2022-02-18_MP	atgagtcttctaaccgaggtcgaaacgtacgttctctctatcgtcccgtcgggccccctcaaagccgagatcgcgcagagacttgaagatgtctttgcagggaagaacaccgatcttgaggctctcatggaatggctaaagacaagaccaatcctgtcacctctgactaaggggattttgggatttgtgttcacgctcaccgtgcccagtgagcgaggactgcagcgtagacgctttgtccaaaatgctctaaatggaaatggagacccaaacaacatggacagggcagtcaaactgtacaggaaattgaagagagagataacattccatggggctaaagaagttgcactcagttactcaaccggtgcacttgccagttgtatgggtctcatatacaac…
>A/turkey/Italy/21VIR10251/2021_H5N1_2021-11-25_MP	atgagtcttctaaccgaggtcgaaacgtacgttctctctatcgtcccgtcgggccccctcaaagccgagatcgcgcagagacttgaagatgtctttgcagggaagaacaccgatcttgaggctctcatggaatggctaaagacaagaccaatcctgtcacctctgactaaggggattttgggatttgtgttcacgctcaccgtgcccagtgagcgaggactgcagcgtagacgctttgtccaaaatgctctaaatggaaatggagacccaaacaacatggacagggcagtcaaactgtacaggaaattgaagagagagataacattccatggggctaaagaagttgcactcagttactcaaccggtgcacttgccagttgtatgggtctcatatacaat…
>A/turkey/Italy/21VIR9652-2/2021_H5N1_2021-11-15_MP	atgagtcttctaaccgaggtcgaaacgtacgttctctctatcgtcccgtcgggccccctcaaagccgagatcgcgcagagacttgaagatgtctttgcagggaagaacaccgatcttgaggctctcatggaatggctaaagacaagaccaatcctgtcacctctgactaaggggattttgggatttgtgttcacgctcaccgtgcccagtgagcgaggactgcagcgtagacgctttgtccaaaatgctctaaatggaaatggagacccaaacaacatggacagggcagtcaaactgtacaggaaattgaagagagagataacattccatggggctaaagaagttgcactcagttactcaaccggtgcacttgccagttgtatgggtctcatatacaac…
>A/turkey/Italy/21VIR9767-3/2021_H5N1_2021-11-17_MP	atgagtcttctaaccgaggtcgaaacgtacgttctctctatcgtcccgtcgggccccctcaaagccgagatcgcgcagagacttgaagatgtctttgcagggaagaacaccgatcttgaggctctcatggaatggctaaagacaagaccaatcctgtcacctctgactaaggggattttgggatttgtgttcacgctcaccgtgcccagtgagcgaggactgcagcgtagacgctttgtccaaaatgctctaaatggaaatggagacccaaacaacatggacagggcagtcaaactgtacaggaaattgaagagagagataacattccatggggctaaagaagttgcactcagttactcaaccggtgcacttgccagttgtatgggtctcatatacaac…
>A/chicken/Italy/21VIR10384/2021_H5N1_2021-11-30_MP	atgagtcttctaaccgaggtcgaaacgtacgttctctctatcgtcccgtcgggccccctcaaagccgagatcgcgcagagacttgaagatgtctttgcagggaagaacaccgatcttgaggctctcatggaatggctaaagacaagaccaatcctgtcacctctgactaaggggattttgggatttgtgttcacgctcaccgtgcccagtgagcgaggactgcagcgtagacgctttgtccaaaatgctctaaatggaaatggagacccaaacaacatggacagggcagtcaaactgtacaggaaattgaagagagagataacattccatggggctaaagaagttgcactcagttactcaaccggtgcacttgccagttgtatgggtctcatatacaac…
>A/chicken/Italy/21VIR9951-25/2021_H5N1_2021-11-22_MP	atgagtcttctaaccgaggtcgaaacgtacgttctctctatcgtcccgtcgggccccctcaaagccgagatcgcgcagagacttgaagatgtctttgcagggaagaacaccgatcttgaggctctcatggaatggctaaagacaagaccaatcctgtcacctctgactaaggggattttgggatttgtgttcacgctcaccgtgcccagtgagcgaggactgcagcgtagacgctttgtccaaaatgctctaaatggaaatggagacccaaacaacatggacagggcagtcaaactgtacaggaaattgaagagagagataacattccatggggctaaagaagttgcactcagttactcaaccggtgcacttgccagttgtatgggtctcatatacaac…
>A/pheasant/Italy/22VIR1953-1/2022_H5N1_2022-02-22_MP	atgagtcttctaaccgaggtcgaaacgtacgttctctctatcgtcccgtcgggccccctcaaagccgagatcgcgcagagacttgaagatgtctttgcagggaagaacaccgatcttgaggctctcatggaatggctaaagacaagaccaatcctgtcacctctgactaaggggattttgggatttgtgttcacgctcaccgtgcccagtgagcgaggactgcagcgtagacgctttgtccaaaatgctctaaatggaaatggagacccaaacaacatggacagggcagtcaaactgtacaggaaattgaagagagagataacattccatggggctaaagaagttgcactcagttactcaaccggtgcacttgccagttgtatgggtctcatatacaac…
>A/magpie/Italy/21VIR9487-2/2021_H5N1_2021-11-05_MP	atgagtcttctaaccgaggtcgaaacgtacgttctctctatcgtcccgtcgggccccctcaaagccgagatcgcgcagagacttgaagatgtctttgcagggaagaacaccgatcttgaggctctcatggaatggctaaagacaagaccaatcctgtcacctctgactaagggaattttgggatttgtgttcacgctcaccgtgcccagtgagcgaggactgcagcgtagacgctttgtccaaaatgctctaaatggaaatggagacccaaacaacatggacagggcagtcaaactgtacaggaaattgaagagagaaataacattccatggggctaaagaggttgcactcagttactcaaccggtgcacttgccagttgtatgggtctcatatacaac…
>A/turkey/Italy/21VIR10456/2021_H5N1_2021-12-01_MP	atgagtcttctaaccgaggtcgaaacgtacgttctctctatcgtcccgtcgggccccctcaaagccgagatcgcgcagagacttgaagatgtctttgcagggaagaacaccgatcttgaggctctcatggaatggctaaagacaagaccaatcctgtcacctctgactaaggggattttgggatttgtgttcacgctcaccgtgcccagtgagcgaggactgcagcgtagacgctttgtccaaaatgctctaaatggaaatggagacccaaacaacatggacagggcagtcaaactgtacaggaaattgaagagagagataacattccatggggctaaagaagttgcactcagttactcaaccggtgcacttgccagttgtatgggtctcatatacaac…
>A/chicken/Italy/21VIR10343/2021_H5N1_2021-11-28_MP	atgagtcttctaaccgaggtcgaaacgtacgttctctctatcgtcccgtcgggccccctcaaagccgagatcgcgcagagacttgaagatgtctttgcagggaagaacaccgatcttgaggctctcatggaatggctaaagacaagaccaatcctgtcacctctgactaagggaattttgggatttgtgttcacgctcaccgtgcccagtgagcgaggactgcagcgtagacgctttgtccaaaatgctctaaatggaaatggagacccaaacaacatggacagggcagtcaaactgtacaggaaattgaagagagaaataacattccatggggctaaagaggttgcactcagttactcaaccggtgcacttgccagttgtatgggtctcatatacaac…
>A/Wild_goose/Italy/21VIR10193/2021_H5N1_2021-11-23_MP	atgagtcttctaaccgaggtcgaaacgtacgttctctctatcgtcccgtcgggccccctcaaagccgagatcgcgcagagacttgaggatgtctttgcagggaagaacaccgatcttgaggctctcatggaatggctaaagacaagaccaatcctgtcacctctgactaaggggattttgggatttgtgttcacgctcaccgtgcccagtgagcgaggactgcagcgtagacgctttgtccaaaatgctctaaatggaaatggagacccaaacaacatggacagggcagtcaaactgtacaggaaattgaagagagagataacattccatggggctaaagaagttgcactcagttactcaaccggtgcacttgccagttgtatgggtctcatatacaac…
>A/chicken/Italy/21VIR9580-22/2021_H5N1_2021-11-15_MP	atgagtcttctaaccgaggtcgaaacgtacgttctctctatcgtcccgtcgggccccctcaaagccgagatcgcgcagagacttgaagatgtctttgcagggaagaacaccgatcttgaggctctcatggaatggctaaagacaagaccaatcctgtcacctctgactaaggggattttgggatttgtgttcacgctcaccgtgcccagtgagcgaggactgcagcgtagacgctttgtccaaaatgctctaaatggaaatggagacccaaacaacatggacagggcagtcaaactgtacaggaaattgaagagagagataacattccatggggctaaagaagttgcactcagttactcaaccggtgcacttgccagttgtatgggtctcatatacaac…
>A/mallard/Italy/21VIR8919-2/2021_H5N1_2021-10-27_MP	atgagtcttctaaccgaggtcgaaacgtacgttctctctatcgtcccgtcgggccccctcaaagccgagatcgcgcagagacttgaagatgtctttgcagggaagaacaccgatcttgaggctctcatggaatggctaaagacaagaccaatcctgtcacctctgactaaggggattttgggatttgtgttcacgctcaccgtgcccagtgagcgaggactgcagcgtagacgctttgtccaaaatgctctaaatggaaatggagacccaaacaacatggacagggcagtcaaactgtacaggaaattgaagagagaaataacattccatggggctaaagaggttgcactcagttactcaaccggtgcacttgccagttgtatgggtctcatatacaac…
>A/turkey/Italy/21VIR9618-7/2021_H5N1_2021-11-18_MP	atgagtcttctaaccgaggtcgaaacgtacgttctctctatcgtcccgtcgggccccctcaaagccgagatcgcgcagagacttgaagatgtctttgcagggaagaacaccgatcttgaggctctcatggaatggctaaagacaagaccaatcctgtcacctctgactaaggggattttgggatttgtgttcacgctcaccgtgcccagtgagcgaggactgcagcgtagacgctttgtccaaaatgctctaaatggaaatggagacccaaacaacatggacagggcagtcaaactgtacaggaaattgaagagagaaataacattccatggggctaaagaggttgcactcagttactcaaccggtgcacttgccagttgtatgggtctcatatacaac…
>A/duck/Italy/21VIR10447/2021_H5N1_2021-12-01_MP	atgagtcttctaaccgaggtcgaaacgtacgttctctctatcgtcccgtcgggccccctcaaagccgagatcgcgcagagacttgaagatgtctttgcagggaagaacaccgatcttgaggctctcatggaatggctaaagacaagaccaatcctgtcacctctgactaaggggattttgggatttgtgttcacgctcaccgtgcccagtgagcgaggactgcagcgtagacgctttgtccaaaatgctctaaatggaaatggagacccaaacaacatggacagggcagtcaaactgtacaggaaattgaagagagaaataacattccatggggctaaagaggttgcactcagttactcaaccggtgcacttgccagttgtatgggtctcatatacaac…
>A/Eurasian_wigeon/Italy/21VIR8919-3/2021_H5N1_2021-10-28_MP	atgagtcttctaaccgaggtcgaaacgtacgttctctctatcgtcccgtcgggccccctcaaagccgagatcgcgcagagacttgaagatgtctttgcagggaagaacaccgatcttgaggctctcatggaatggctaaagacaagaccaatcctgtcacctctgactaaggggattttgggatttgtgttcacgctcaccgtgcccagtgagcgaggactgcagcgtagacgctttgtccaaaatgctctaaatggaaatggagacccaaacaacatggacagggcagtcaaactgtacaggaaattgaagagagagataacattccatggggctaaagaagttgcactcagttactcaaccggtgcacttgccagttgtatgggtctcatatacaac…
>A/duck/Italy/22VIR1295-1/2022_H5N1_2022-02-08_MP	atgagtcttctaaccgaggtcgaaacgtacgttctctctatcgtcccgtcgggccccctcaaagccgagatcgcgcagagacttgaagatgtctttgcagggaagaacaccgatcttgaggctctcatggaatggctaaagacaagaccaatcctgtcacctctgactaaggggattttgggatttgtgttcacgctcaccgtgcccagtgagcgaggactgcagcgtagacgctttgtccaaaatgctctaaatggaaatggagacccaaacaacatggacagggcagtcaaactgtacaggaaattgaagagagagataacattccatggggctaaagaagttgcactcagttactcaaccggtgcacttgccagttgtatgggtctcatatacaac…
>A/turkey/Italy/21VIR9816-1/2021_H5N1_2021-11-19_MP	atgagtcttctaaccgaggtcgaaacgtacgttctctctatcgtcccgtcgggccccctcaaagccgagatcgcgcagagacttgaagatgtctttgcagggaagaacaccgatcttgaggctctcatggaatggctaaagacaagaccaatcctgtcacctctgactaaggggattttgggatttgtgttcacgctcaccgtgcccagtgagcgaggactgcagcgtagacgctttgtccaaaatgctctaaatggaaatggagacccaaacaacatggacagggcagtcaaactgtacaggaaattgaagagagagataacattccatggggctaaagaagttgcactcagttactcaaccggtgcacttgccagttgtatgggtctcatatacaac…
>A/chicken/Italy/21VIR10389/2021_H5N1_2021-11-30_MP	atgagtcttctaaccgaggtcgaaacgtacgttctctctatcgtcccgtcgggccccctcaaagccgagatcgcgcagagacttgaggatgtctttgcagggaagaacaccgatcttgaggctctcatggaatggctaaagacaagaccaatcctgtcacctctgactaaggggatcttgggatttgtgttcacgctcaccgtgcccagtgagcgaggactgcagcgtagacgctttgtccaaaatgctctaaatggaaatggagacccaaacaacatggacagggcagtcaaactgtacaggaaattgaagagagagataacattccacggggctaaagaagttgcactcagttactcaaccggtgcacttgccagttgtatgggtctcatatacaac…
>A/turkey/Italy/21VIR10340/2021_H5N1_2021-11-29_MP	atgagtcttctaaccgaggtcgaaacgtacgttctctctatcgtcccgtcgggccccctcaaagccgagatcgcgcagagacttgaagatgtctttgcagggaagaacaccgatcttgaggctctcatggaatggctaaagacaagaccaatcctgtcacctctgactaaggggattttgggatttgtgttcacgctcaccgtgcccagtgagcgaggactgcagcgtagacgctttgtccaaaatgctctaaatggaaatggagacccaaacaacatggacagggcagtcaaactgtacaggaaattgaagagagagataacattccatggggctaaagaagttgcactcagttactcaaccggtgcacttgccagttgtatgggtctcatatacaac…
>A/chicken/Italy/21VIR10239/2021_H5N1_2021-11-25_MP	atgagtcttctaaccgaggtcgaaacgtacgttctctctatcgtcccgtcgggccccctcaaagccgagatcgcgcagagacttgaagatgtctttgcagggaagaacaccgatcttgaggctctcatggaatggctaaagacaagaccaatcctgtcacctctgactaaggggattttgggatttgtgttcacgctcaccgtgcccagtgagcgaggactgcagcgtagacgctttgtccaaaatgctctaaatggaaatggagacccaaacaacatggacagggcagtcaaactgtacaggaaattgaagagagagataacattccatggggctaaagaagttgcactcagttactcaaccggtgcacttgccagttgtatgggtctcatatacaac…
>A/goose/Italy/22VIR1520/2022_H5N1_2022-02-14_MP	atgagtcttctaaccgaggtcgaaacgtacgttctctctatcgtcccgtcgggccccctcaaagccgagatcgcgcagagacttgaagatgtctttgcagggaagaacaccgatcttgaggctctcatggaatggctaaagacaagaccaatcctgtcacctctgactaaggggattttgggatttgtgttcacgctcaccgtgcccagtgagcgaggactgcagcgtagacgctttgtccaaaatgctctaaatggaaatggagacccaaacaacatggacagggcagtcaaactgtacaggaaattgaagagagagataacattccatggggctaaagaagttgcactcagttactcaaccggtgcacttgccagttgtatgggtctcatatacaac…
>A/chicken/Italy/21VIR10388/2021_H5N1_2021-11-30_MP	atgagtcttctaaccgaggtcgaaacgtacgttctctctatcgtcccgtcgggccccctcaaagccgagatcgcgcagagacttgaagatgtctttgcagggaagaacaccgatcttgaggctctcatggaatggctaaagacaagaccaatcctgtcacctctgactaaggggattttgggatttgtgttcacgctcaccgtgcccagtgagcgaggactgcagcgtagacgctttgtccaaaatgctctaaatggaaatggagacccaaacaacatggacagggcagtcaaactgtacaggaaattgaagagagaaataacattccatggggctaaagaggttgcactcagttactcaaccggtgcacttgccagttgtatgggtctcatatacaac…
>A/laying_hen/Italy/22VIR1521-2/2022_H5N1_2022-02-14_MP	atgagtcttctaaccgaggtcgaaacgtacgttctctctatcgtcccgtcgggccccctcaaagccgagatcgcgcagagacttgaagatgtctttgcagggaagaacaccgatcttgaggctctcatggaatggctaaagacaagaccaatcctgtcacctctgactaaggggattttgggatttgtgttcacgctcaccgtgcccagtgagcgaggactgcagcgtagacgctttgtccaaaatgctctaaatggaaatggagacccaaacaacatggacagggcagtcaaactgtacaggaaattgaagagagagataacattccatggggctaaagaagttgcactcagttactcaaccggtgcacttgccagttgtatgggtctcatatacaac…
>A/swan/Italy/22VIR1560/2022_H5N1_2022-01-27_MP	atgagtcttctaaccgaggtcgaaacgtacgttctctctatcgtcccgtcgggccccctcaaagccgagatcgcgcagagacttgaagatgtctttgcagggaagaacaccgatcttgaggctctcatggaatggctaaagacaagaccaatcctgtcacctctgactaaggggattttgggatttgtgttcacgctcaccgtgcccagtgagcgaggactgcagcgtagacgctttgtccaaaatgctctaaatggaaatggagacccaaacaacatggacagggcagtcaaactgtacaggaaattgaagagagagataacattccatggggctaaagaagttgcactcagttactcaaccggtgcacttgccagttgtatgggtctcatatacaac…
>A/herring_gull/Italy/22VIR1710-3/2022_H5N1_2022-02-01_MP	atgagtcttctaaccgaggtcgaaacgtacgttctctctatcgtcccgtcgggccccctcaaagccgagatcgcgcagagacttgaagatgtctttgcagggaagaacaccgatcttgaggctctcatggaatggctaaagacaagaccaatcctgtcacctatgactaaggggattttgggatttgtgttcacgctcaccgtgcccagtgagcgaggactgcagcgtagacgctttgtccaaaatgctctaaatggaaatggagacccaaacaatatggacagggcagtcaaactgtacaagaaattgaaaagagagataacattccatggggctaaagaagttgcactcagttactcaaccggtgcacttgccagttgtatgggtctcatatacaac…
>A/duck/Italy/22VIR1294-1/2022_H5N1_2022-02-08_MP	atgagtcttctaaccgaggtcgaaacgtacgttctctctatcgtcccgtcgggccccctcaaagccgagatcgcgcagagacttgaagatgtctttgcagggaagaacaccgatcttgaggctctcatggaatggctaaagacaagaccaatcctgtcacctctgactaaggggattttgggatttgtgttcacgctcaccgtgcccagtgagcgaggactgcagcgtagacgctttgtccaaaatgctctaaatggaaatggagacccaaacaacatggacagggcagtcaaactgtacaggaaattgaagagagagataacattccatggggctaaagaagttgcactcagttactcaaccggtgcacttgccagttgtatgggtctcatatacaac…
>A/hawk/Italy/22VIR428-7/2022_H5N1_2022-01-14_MP	atgagtcttctaaccgaggtcgaaacgtacgttctctctatcgtcccgtcgggccccctcaaagccgagatcgcgcagagacttgaagatgtctttgcagggaagaacaccgatcttgaggctctcatggaatggctaaagacaagaccaatcctgtcacctctgactaaggggattttgggatttgtgttcacgctcaccgtgcccagtgagcgaggactgcagcgtagacgctttgtccaaaatgctctaaatggaaatggagacccaaacaacatggacagggcagtcaaactgtacaggaaattgaagagagaaataacattccatggggctaaagaggttgcactcagttactcaaccggtgcacttgccagttgtatgggtctcatatacaac…
>A/buzzard/Italy/22VIR767-1/2022_H5N1_2022-01-24_MP	atgagtcttctaaccgaggtcgaaacgtacgttctctccatcgtcccgtcgggccccctcaaagccgagatcgcgcagagacttgaggatgtctttgcagggaagaacaccgatcttgaggctctcatggaatggctaaagacaagaccaatcctgtcacctctgactaaggggattttgggatttgtgttcacgctcaccgtgcccagtgagcgaggactgcagcgtagacgctttgtccaaaatgctctaaatggaaatggagacccaaacaacatggacagggcagtcaaactgtacaggaaattgaagagagagataacattccatggggctaaagaagttgcactcagttactcaaccggtgcacttgccagttgtatgggtctcatatacaac…
>A/buzzard/Italy/22VIR767-2/2022_H5N1_2022-01-24_MP	atgagtcttctaaccgaggtcgaaacgtacgttctctctatcgtcccgtcgggccccctcaaagccgagatcgcgcagagacttgaggatgtctttgcagggaagaacaccgatcttgaggctctcatggaatggctaaagacaagaccaatcctgtcacctctgactaaggggattttgggatttgtgttcacgctcaccgtgcccagtgagcgaggactgcagcgtagacgctttgtccaaaatgctctaaatggaaatggagacccaaacaacatggacagggcagtcaaactgtacaggaaattgaagagagagataacattccatggggctaaagaagttgcactcagttactcaaccggtgcacttgccagttgtatgggtctcatatacaac…
>A/chicken/Italy/22VIR234-1/2022_H5N1_2022-01-08_MP	atgagtcttctaaccgaggtcgaaacgtacgttctctctatcgtcccgtcgggccccctcaaagccgagatcgcgcagagacttgaagatgtctttgcagggaagaacaccgatcttgaggctctcatggaatggctaaagacaagaccaatcctgtcacctctgactaaggggattttgggatttgtgttcacgctcaccgtgcccagtgagcgaggactgcagcgtagacgctttgtccaaaatgctctaaatggaaatggagacccaaacaacatggacagggcagtcaaactgtacaggaaattgaagagagagataacattccatggggctaaagaagttgcactcagttactcaaccggtgcacttgccagttgtatgggtctcatatacaac…
>A/laying_hen/Italy/22VIR204-1/2022_H5N1_2022-01-10_MP	atgagtcttctaaccgaggtcgaaacgtacgttctctctatcgtcccgtcgggccccctcaaagccgagatcgcgcagagacttgaagatgtctttgcagggaagaacaccgatcttgaggctctcatggaatggctaaagacaagaccaatcctgtcacctctgactaaggggattttgggatttgtgttcacgctcaccgtgcccagtgagcgaggactgcagcgtagacgctttgtccaaaatgctctaaatggaaatggagacccaaacaacatggacagggcagtcaaactgtacaggaaattgaagagagaaataacattccatggggctaaagaggttgcactcagttactcaaccggtgcacttgccagttgtatgggtctcatatacaac…
>A/turkey/Italy/21VIR9520-3/2021_H5N1_2021-11-14_MP	atgagtcttctaaccgaggtcgaaacgtacgttctctctatcgtcccgtcgggccccctcaaagccgagatcgcgcagagacttgaagatgtctttgcagggaagaacaccgatcttgaggctctcatggaatggctaaagacaagaccaatcctgtcacctctgactaaggggattttgggatttgtgttcacgctcaccgtgcccagtgagcgaggactgcagcgtagacgctttgtccaaaatgctctaaatggaaatggagacccaaacaacatggacagggcagtcaaactgtacaggaaattgaagagagagataacattccatggggctaaagaagttgcactcagttactcaaccggtgcacttgccagttgtatgggtctcatatacaac…
>A/broiler/Italy/22VIR278-3/2022_H5N1_2022-01-11_MP	atgagtcttctaaccgaggtcgaaacgtacgttctctctatcgtcccgtcgggccccctcaaagccgagatcgcgcagagacttgaagatgtctttgcagggaagaacaccgatcttgaggctctcatggaatggctaaagacaagaccaatcctgtcacctctgactaaggggattttgggatttgtgttcacgctcaccgtgcccagtgagcgaggactgcagcgtagacgctttgtccaaaatgctctaaatggaaatggagacccaaacaacatggacagggcagtcaaactgtacaggaaattgaagagagagataacattccatggggctaaagaagttgcactcagttactcaaccggtgcacttgccagttgtatgggtctcatatacaat…
>A/hawk/Italy/22VIR428-5/2022_H5N1_2022-01-14_MP	atgagtcttctaaccgaggtcgaaacgtacgttctctctatcgtcccgtcgggccccctcaaagccgagatcgcgcagagacttgaagatgtctttgcagggaagaacaccgatcttgaggctctcatggaatggctaaagacaagaccaatcctgtcacctctgactaaggggattttgggatttgtgttcacgctcaccgtgcccagtgagcgaggactgcagcgtagacgctttgtccaaaatgctctaaatggaaatggagacccaaacaacatggacagggcagtcaaactgtacaggaaattgaagagagaaataacattccatggggctaaagaggttgcactcagttactcaaccggtgcacttgccagttgtatgggtctcatatacaac…
>A/turkey/Italy/22VIR171-2/2022_H5N1_2022-01-05_MP	atgagtcttctaaccgaggtcgaaacgtacgttctctctatcgtcccgtcgggccccctcaaagccgagatcgcgcagagacttgaagatgtctttgcagggaagaacaccgatcttgaggctctcatggaatggctaaagacaagaccaatcctgtcacctctgactaaggggattttgggatttgtgttcacgctcaccgtgcccagtgagcgaggactgcagcgtagacgctttgtccaaaatgctctaaatggaaatggagacccaaacaacatggacagggcagtcaaactgtacaggaaattgaagagagagataacattccatggggctaaagaagttgcactcagttactcaaccggtgcacttgccagttgtatgggtctcatatacaat…
>A/guinea_fowl/Italy/22VIR205-4/2022_H5N1_2022-01-05_MP	atgagtcttctaaccgaggtcgaaacgtacgttctctctatcgtcccgtcgggccccctcaaagccgagatcgcgcagagacttgaagatgtctttgcagggaagaacaccgatcttgaggctctcatggaatggctaaagacaagaccaatcctgtcacctctgactaaggggattttgggatttgtgttcacgctcaccgtgcccagtgagcgaggactgcagcgtagacgctttgtccaaaatgctctaaatggaaatggagacccaaacaacatggacagggcagtcaaactgtacaggaaattgaagagagagataacattccatggggctaaagaagttgcactcagttactcaaccggtgcacttgccagttgtatgggtctcatatacaat…
>A/Hawaiian_goose/Italy/22VIR9126-7/2022_H5N1_2022-09-23_MP	atgagtcttctaaccgaggtcgaaacgtacgttctctctatcgtcccgtcgggccccctcaaagccgagatcgcgcagagacttgaagatgtctttgcagggaagaacaccgatcttgaggctctcatggaatggctaaagacaagaccaatcctgtcacctatgactaaggggattttgggatttgtgttcacgctcaccgtgcccagtgagcgaggactgcagcgtagacgctttgtccaaaatgctctaaatggaaatggagacccaaacaacatggacagggcagtcaaactgtacaagaaattgaagagagagataacattccatggggctaaagaagttgcactcagttactcaaccggtgcacttgccagttgtatgggtctcatatacaac…
>A/Chicken/Italy/22VIR9832-3/2022_H5N1_2022-10-17_MP	atgagtcttctaaccgaggtcgaaacgtacgttctctctatcgtcccgtcgggccccctcaaagccgagatcgcgcagagacttgaagatgtctttgcagggaagaacaccgatcttgaggctctcatggaatggctaaagacaagaccaatcctgtcacctatgactaaggggattttgggatttgtgttcacgctcaccgtgcccagtgagcgaggactgcagcgtagacgctttgtccaaaatgctctaaatggaaatggagacccaaacaacatggacagggcagtcaaactgtacaagaaattgaagagagagataacattccatggggccaaagaagttgcactcagttactcaaccggtgcacttgccagttgtatgggtctcatatacaac…
>A/laying_hen/Italy/22VIR203-3/2022_H5N1_2022-01-05_MP	atgagtcttctaaccgaggtcgaaacgtacgttctctctatcgtcccgtcgggccccctcaaagccgagatcgcgcagagacttgaagatgtctttgcagggaagaacaccgatcttgaggctctcatggaatggctaaagacaagaccaatcctgtcacctctgactaaggggattttgggatttgtgttcacgctcaccgtgcccagtgagcgaggactgcagcgtagacgctttgtccaaaatgctctaaatggaaatggagacccaaacaacatggacagggcagtcaaactgtacaggaaattgaagagagaaataacattccatggggctaaagaggttgcactcagttactcaaccggtgcacttgccagttgtatgggtctcatatacaac…
>A/broiler/Italy/21VIR11886-1/2021_H5N1_2021-12-29_MP	atgagtcttctaaccgaggtcgaaacgtacgttctctctatcgtcccgtcgggccccctcaaagccgagatcgcgcagagacttgaagatgtctttgcagggaagaacaccgatcttgaggctctcatggaatggctaaagacaagaccaatcctgtcacctctgactaaggggattttgggatttgtgttcacgctcaccgtgcccagtgagcgaggactgcagcgtagacgctttgtccaaaatgctctaaatggaaatggagacccaaacaacatggacagggcagtcaaactgtacaggaaattgaagagagagataacattccatggggctaaagaagttgcactcagttactcaaccggtgcacttgccagttgtatgggtctcatatacaac…
>A/broiler/Italy/22VIR54-1/2022_H5N1_2022-01-03_MP	atgagtcttctaaccgaggtcgaaacgtacgttctctctatcgtcccgtcgggccccctcaaagccgagatcgcgcagagacttgaagatgtctttgcagggaagaacaccgatcttgaggctctcatggaatggctaaagacaagaccaatcctgtcacctctgactaaggggattttgggatttgtgttcacgctcaccgtgcccagtgagcgaggactgcagcgtagacgctttgtccaaaatgctctaaatggaaatggggacccaaacaacatggacagggcagtcaaactgtacaggaaattgaagagagaaataacattccatggggctaaagaggttgcactcagttactcaaccggtgcacttgccagttgtatgggtctcatatacaac…
>A/heron/Italy/22VIR1562/2022_H5N1_2022-01-02_MP	atgagtcttctaaccgaggtcgaaacgtacgttctctctatcgtcccgtcgggccccctcaaagccgagatcgcgcagagacttgaagatgtctttgcagggaagaacaccgatcttgaggctctcatggaatggctaaagacaagaccaatcctgtcacctctgactaaggggattttgggatttgtgttcacgctcaccgtgcccagtgagcgaggactgcagcgtagacgctttgtccaaaatgctctaaatggaaatggagacccaaacaacatggacagggcagtcaaactgtacaggaaattgaagagagagataacattccatggggctaaagaagttgcactcagttactcaaccggtgcacttgccagttgtatgggtctcatatacaac…
>A/laying_hen/Italy/22VIR48-1/2022_H5N1_2022-01-03_MP	atgagtcttctaaccgaggtcgaaacgtacgttctctctatcgtcccgtcgggccccctcaaagccgagatcgcgcagagacttgaagatgtctttgcagggaagaacaccgatcttgaggctctcatggaatggctaaagacaagaccaatcctgtcacctctgactaaggggattttgggatttgtgttcacgctcaccgtgcccagtgagcgaggactgcagcgtagacgctttgtccaaaatgctctaaatggaaatggagacccaaacaacatggacagggcagtcaaactgtacaggaaattgaagagagagataacattccatggggctaaagaagttgcactcagttactcaaccggtgcacttgccagttgtatgggtctcatatacaac…
>A/laying_hen/Italy/22VIR10800-2/2022_H5N1_2022-11-06_MP	atgagtcttctaaccgaggtcgaaacgtacgttctctctattgtcccgtcgggccccctcaaagccgagatcgcgcagagacttgaagatgtctttgcagggaagaacaccgatcttgaggctctcatggaatggctaaagacaagaccaatcctgtcacctatgactaaggggattttgggatttgtgttcacgctcaccgtgcccagtgagcgaggactgcagcgtagacgctttgtccaaaatgctctaaatggaaatggagacccaagcaacatggacagggcagtcaaactgtacaagaaattgaagagagagataacattccatggggctaaagaagttgcactcagttactcaaccggtgcacttgccagttgtatgggtctcatatacaac…
>A/rural_duck/Italy/22VIR10534-3/2022_H5N1_2022-10-31_MP	atgagtcttctaaccgaggtcgaaacgtacgttctctctatcgtcccgtcgggccccctcaaagccgagatcgcgcagagacttgaagatgtctttgcagggaagaacaccgatcttgaggctctcatggaatggctaaagacaagaccaatcctgtcacctatgactaaggggattttgggatttgtgttcacgctcaccgtgcccagtgagcgaggactgcagcgtagacgctttgtccaaaatgctctaaatggaaatggagacccaaacaacatggacagggcagtcaaactgtacaagaaattgaagagagagataacattccatggggctaaagaagttgcactcagttactcaaccggtgcacttgccagttgtatgggtctcatatacaac…
>A/laying_hen/Italy/22VIR10267-7/2022_H5N1_2022-10-25_MP	atgagtcttctaaccgaggtcgaaacgtacgttctctctatcgtcccgtcgggccccctcaaagccgagatcgcgcagagacttgaagatgtctttgcagggaagaacaccgatcttgaggctctcatggaatggctaaagacaagaccaatcctgtcacctatgactaaggggattttgggatttgtgttcacgctcaccgtgcccagtgagcgaggactgcagcgtagacgctttgtccaaaatgctctaaatggaaatggagacccaaacaacatggacagggcagtcaaactgtacaagaaattgaagagagagataacattccatggggctaaagaagttgcactcagttactcaaccggtgcacttgccagttgtatgggtctcatatacaac…
>A/teal/Italy/22VIR9917-52/2022_H5N1_2022-10-19_MP	atgagtcttctaaccgaggtcgaaacgtaygttctytctatcrtyccrtcrggccccctcaaagccgagatcgcgcagagactkgaarrtgtytttgcagggaagaacacmgatcttgaggcyctcatggartggctaaagacaagrccaatcctgtcacctmtgactaaggggattytgggwtttgtgttcacgctcaccgtgcccagtgagcgrggactgcagcgtagacgctttgtycaaaaygcyctaaatggaaatggrgacccwaayaacatggacagggcagtcaaactgtacaagaaattgaagagagagataacattccatggggcyaaagaagttgcactcagttactcaaccggtgcacttgccagttgtatgggtctcatatacaay…
>A/teal/Italy/22VIR9917-19/2022_H5N1_2022-10-19_MP	atgagtcttctaaccgaggtcgaaacgtacgttctctctatcgtcccgtcgggccccctcaaagccgagatcgcgcagagacttgaagatgtctttgcagggaagaacaccgatcttgaggctctcatggaatggctaaagacaagaccaatcctgtcacctatgactaaggggattttgggatttgtgttcacgctcaccgtgcccagtgagcgaggactgcagcgtagacgctttgtccaaaatgctctaaatggaaatggagacccaaacaacatggacagggcagtcaaactgtacaagaaattgaagagagagataacattccatggggctaaagaagttgcactcagttactcaaccggtgcacttgccagttgtatgggtctcatatacaac…
>A/swan/Italy/22VIR10097-4/2022_H5N1_2022-10-21_MP	atgagtcttctaaccgaggtcgaaacgtacgttctctctattgtcccgtcgggccccctcaaagccgagatcgcgcagagacttgaagatgtctttgcagggaagaacaccgatcttgaggctctcatggaatggctaaagacaagaccaatcctgtcacctatgactaaggggattttgggatttgttttcacgctcaccgtgcccagtgagcgaggactgcagcgtagacgctttgtccaaaatgctctaaatggaaatggagacccaagcaacatggacagggcagtcaaactgtacaagaaattgaagagagagataacattccatggggctaaagaagttgcactcagttactcaaccggtgcacttgccagttgtatgggtctcatatacaac…
>A/swan/Italy/22VIR10097-3/2022_H5N1_2022-10-21_MP	atgagtcttctaaccgaggtcgaaacgtacgttctctctattgtcccgtcgggccccctcaaagccgagatcgcgcagagacttgaagatgtctttgcagggaagaacaccgatcttgaggctctcatggaatggctaaagacaagaccaatcctgtcacctatgactaaggggattttgggatttgttttcacgctcaccgtgcccagtgagcgaggactgcagcgtagacgctttgtccaaaatgctctaaatggaaatggagacccaagcaacatggacagggcagtcaaactgtacaagaaattgaagagagagataacattccatggggctaaagaagttgcactcagttactcaaccggtgcacttgccagttgtatgggtctcatatacaac…
>A/Goose/Italy/22VIR9673-3/2022_H5N1_2022-10-09_MP	atgagtcttctaaccgaggtcgaaacgtacgttctctctatcgtcccgtcgggccccctcaaagccgagatcgcgcagagacttgaagatgtctttgcagggaagaacaccgatcttgaggctctcatggaatggctaaagacaagaccaatcctgtcacctatgactaaggggattttgggatttgtgttcacgctcaccgtgcccagtgagcgaggactgcagcgtagacgctttgtccaaaatgctctaaatggaaatggagacccaaacaacatggacagggcagtcaaactgtacaagaaattgaagagagagataacattccatggggctaaagaagttgcactcagttactcaaccggtgcacttgccagttgtatgggtctcatatacaac…
>A/turkey/Italy/IZSLT_22VIR366-3/2022_H5N1_2022-01-04_MP	atgagtcttctaaccgaggtcgaaacgtacgttctctctatcgtctcgtcgggccccctcaaagccgagatcgcgcagagacttgaggatgtctttgcagggaagaacaccgatcttgaggctctcatggaatggctaaagacaagaccaatcctgtcacctctgactaaggggattttgggatttgtgttcacgctcaccgtgcccagtgagcgaggactgcagcgtagacgctttgtccaaaatgctctaaatggaaatggagacccaaacaacatggacagggcagtcaaactgtacaggaaattgaagagagagataacattccatggggctaaagaggttgcactcagttactcaaccggtgcacttgccagttgtatgggtctcatatacaac…
>A/chicken/Italy/21VIR11774-2/2021_H5N1_2021-12-28_MP	atgagtcttctaaccgaggtcgaaacgtacgttctctctatcgtcccgtcgggccccctcaaagccgagatcgcgcagagacttgaagatgtctttgcagggaagaacaccgatcttgaggctctcatggaatggctaaagacaagaccaatcctgtcacctctgactaaggggattttgggatttgtgttcacgctcaccgtgcccagtgagcgaggactgcagcgtagacgctttgtccaaaatgctctaaatggaaatggagacccaaacaacatggacagggcagtcaaactgtacaggaaattgaagagagaaataacattccatggggctaaagaggttgcactcagttactcaaccggtgcacttgccagttgtatgggtctcatatacaac…
>A/turkey/Italy/21VIR8817-1/2021_H5N1_2021-10-25_MP	atgagtcttctaaccgaggtcgaaacgtacgttctctctatcgtcccgtcgggccccctcaaagccgagatcgcgcagagacttgaagatgtctttgcagggaagaacaccgatcttgaggctctcatggaatggctaaagacaagaccaatcctgtcacctctgactaaggggattttgggatttgtgttcacgctcaccgtgcccagtgagcgaggactgcagcgtagacgctttgtccaaaatgctctaaatggaaatggagacccaaacaacatggacagggcagtcaaactgtacaggaaattgaagagagagataacattccatggggctaaagaagttgcactcagttactcaaccggtgcacttgccagttgtatgggtctcatatacaac…
>A/turkey/Italy/21VIR9768-8/2021_H5N1_2021-11-17_MP	atgagtcttctaaccgaggtcgaaacgtacgttctctctatcgtcccgtcgggccccctcaaagccgagatcgcgcagagacttgaagatgtctttgcagggaagaacaccgatcttgaggctctcatggaatggctaaagacaagaccaatcctgtcacctctgactaaggggattttgggatttgtgttcacgctcaccgtgcccagtgagcgaggactgcagcgtagacgctttgtccaaaatgctctaaatggaaatggagacccaaacaacatggacagggcagtcaaactgtacaggaaattgaagagagagataacattccatggggctaaagaagttgcactcagttactcaaccggtgcacttgccagttgtatgggtctcatatacaac…
>A/turkey/Italy/21VIR11935/2021_H5N1_2021-12-29_MP	atgagtcttctaaccgaggtcgaaacgtacgttctctctatcgtcccgtcgggccccctcaaagccgagatcgcgcagagacttgaagatgtctttgcagggaagaacaccgatcttgaggctctcatggaatggctaaagacaagaccaatcctgtcacctctgactaaggggattttgggatttgtgttcacgctcaccgtgcccagtgagcgaggactgcagcgtagacgctttgtccaaaatgctctaaatggaaatggagacccaaacaacatggacagggcagtcaaactgtacaggaaattgaagagagagataacattccatggggctaaagaagttgcactcagttactcaaccggtgcacttgccagttgtatgggtctcatatacaat…
>A/chicken/Italy/21VIR9765-12/2021_H5N1_2021-11-17_MP	atgagtcttctaaccgaggtcgaaacgtacgttctctctatcgtcccgtcgggccccctcaaagccgagatcgcgcagagacttgaagatgtctttgcagggaagaacaccgatcttgaggctctcatggaatggctaaagacaagaccaatcctgtcacctctgactaaggggattttgggatttgtgttcacgctcaccgtgcccagtgagcgaggactgcagcgtagacgctttgtccaaaatgctctaaatggaaatggagacccaaacaacatggacagggcagtcaaactgtacaggaaattgaagagagagataacattccatggggctaaagaagttgcactcagttactcaaccggtgcacttgccagttgtatgggtctcatatacaac…
>A/turkey/Italy/21VIR9510-1/2021_H5N1_2021-11-11_MP	atgagtcttctaaccgaggtcgaaacgtacgttctctctatcgtcccgtcgggccccctcaaagccgagatcgcgcagagacttgaagatgtctttgcagggaagaacaccgatcttgaggctctcatggaatggctaaagacaagaccaatcctgtcacctctgactaaggggattttgggatttgtgttcacgctcaccgtgcccagtgagcgaggactgcagcgtagacgctttgtccaaaatgctctaaatggaaatggagacccaaacaacatggacagggcagtcaaactgtacaggaaattgaagagagagataacattccatggggctaaagaagttgcactcagttactcaaccggtgcacttgccagttgtatgggtctcatatacaac…
>A/turkey/Italy/21VIR9512-1/2021_H5N1_2021-11-11_MP	atgagtcttctaaccgaggtcgaaacgtacgttctctctatcgtcccgtcgggccccctcaaagccgagatcgcgcagagacttgaagatgtctttgcagggaagaacaccgatcttgaggctctcatggaatggctaaagacaagaccaatcctgtcacctctgactaaggggattttgggatttgtgttcacgctcaccgtgcccagtgagcgaggactgcagcgtagacgctttgtccaaaatgctctaaatggaaatggagacccaaacaacatggacagggcagttaaactgtacaggaaattgaagagagagataacattccatggggctaaagaagttgcactcagttactcaaccggtgcacttgccagttgtatgggtctcatatacaac…
>A/turkey/Italy/21VIR9143-2/2021_H5N1_2021-11-03_MP	atgagtcttctaaccgaggtcgaaacgtacgttctctctatcgtcccgtcgggccccctcaaagccgagatcgcgcagagacttgaagatgtctttgcagggaagaacaccgatcttgaggctctcatggaatggctaaagacaagaccaatcctgtcacctctgactaaggggattttgggatttgtgttcacgctcaccgtgcccagtgagcgaggactgcagcgtagacgctttgtccaaaatgctctaaatggaaatggagacccaaacaacatggacagggcagtcaaactgtacaggaaattgaagagagagataacattccatggggctaaagaagttgcactcagttactcaaccggtgcacttgccagttgtatgggtctcatatacaac…
>A/turkey/Italy/21VIR9210-1/2021_H5N1_2021-11-05_MP	atgagtcttctaaccgaggtcgaaacgtacgttctctctatcgtcccgtcgggccccctcaaagccgagatcgcgcagagacttgaagatgtctttgcagggaagaacaccgatcttgaggctctcatggaatggctaaagacaagaccaatcctgtcacctctgactaaggggattttgggatttgtgttcacgctcaccgtgcccagtgagcgaggactgcagcgtagacgctttgtccaaaatgctctaaatggaaatggagacccaaacaacatggacagggcagtcaaactgtacaggaaattgaagagagagataacattccatggggctaaagaagttgcactcagttactcaaccggtgcacttgccagttgtatgggtctcatatacaac…
>A/broiler/Italy/21VIR11847-1/2021_H5N1_2021-12-29_MP	atgagtcttctaaccgaggtcgaaacgtacgttctctctatcgtcccgtcgggccccctcaaagccgagatcgcgcagagacttgaagatgtctttgcagggaagaacaccgatcttgaggctctcatggaatggctaaagacaagaccaatcctgtcacctctgactaaggggattttgggatttgtgttcacgctcaccgtgcccagtgagcgaggactgcagcgtagacgctttgtccaaaatgctctaaatggaaatggagacccaaacaacatggacagggcagtcaaactgtacaggaaattgaagagagagataacattccatggggctaaggaagttgcactcagttactcaaccggtgcacttgccagttgtatgggtctcatatacaac…
>A/chicken/Italy/IZSLT-122448_21VIR9218-1/2021_H5N1_2021-10-28_MP	atgagtcttctaaccgaggtcgaaacgtacgttctctctatcgtcccgtcgggccccctcaaagccgagatcgcgcagagacttgaggatgtctttgcagggaagaacaccgatcttgaggctctcatggaatggctaaagacaagaccaatcctgtcacctctgactaaggggattttgggatttgtgttcacgctcaccgtgcccagtgagcgaggactgcagcgtagacgctttgtccaaaatgctctaaatggaaatggagacccaaacaacatggacagggcagtcaaactgtacaggaaattgaagagagagataacattccatggggctaaagaagttgcactcagttactcaaccggtgcacttgccagttgtatgggtctcatatacaac…
>A/goose/Italy/IZSLT-21VIR10273/2021_H5N1_2021-11-22_MP	atgagtcttctaaccgaggtcgaaacgtacgttctctctatcgtcccgtcgggccccctcaaagccgagatcgcgcagagacttgaggatgtctttgcagggaagaacaccgatcttgaggctctcatggaatggctaaagacaagaccaatcctgtcacctctgactaaggggattttgggatttgtgttcacgctcaccgtgcccagtgagcgaggactgcagcgtagacgctttgtccaaaatgctctaaatggaaatggagacccaaacaacatggacagggcagtcaaactgtacaggaaattgaagagagagataacattccatggggctaaagaagttgcactcagttactcaaccggtgcacttgccagttgtatgggtctcatatacaac…
>A/kestrel/Italy/21VIR10468/2021_H5N1_2021-11-30_MP	atgagtcttctaaccgaggtcgaaacgtacgttctctctatcgtcccgtcgggccccctcaaagccgagatcgcgcagagacttgaagatgtctttgcagggaagaacaccgatcttgaggctctcatggaatggctaaagacaagaccaatcctgtcacctctgactaaggggattttgggatttgtgttcacgctcaccgtgcccagtgagcgaggactgcagcgtagacgctttgtccaaaatgctctaaatggaaatggagacccaaacaacatggacagggcagtcaaactgtacaggaaattgaagagagagataacattccatggggctaaagaagttgcactcagttactcaaccggtgcacttgccagttgtatgggtctcatatacaac…
>A/turkey/Italy/21VIR9649-2/2021_H5N1_2021-11-15_MP	atgagtcttctaaccgaggtcgaaacgtacgttctctctatcgtcccgtcgggccccctcaaagccgagatcgcgcagagacttgaagatgtctttgcagggaagaacaccgatcttgaggctctcatggaatggctaaagacaagaccaatcctgtcacctctgactaaggggattttgggatttgtgttcacgctcaccgtgcccagtgagcgaggactgcagcgtagacgctttgtccaaaatgctctaaatggaaatggagacccaaacaacatggacagggcagtcaaactgtacaggaaattgaagagagagataacattccatggggctaaagaagttgcactcagttactcaaccggtgcacttgccagttgtatgggtctcatatacaac…
>A/chicken/Italy/21VIR10352/2021_H5N1_2021-11-26_MP	atgagtcttctaaccgaggtcgaaacgtacgttctctctatcgtcccgtcgggccccctcaaagccgagatcgcgcagagacttgaagatgtctttgcagggaagaacaccgatcttgaggctctcatggaatggctaaagacaagaccaatcctgtcacctctgactaaggggattttgggatttgtgttcacgctcaccgtgcccagtgagcgaggactgcagcgtagacgctttgtccaaaatgctctaaatggaaatggagacccaaacaacatggacagggcagtcaaactgtacaggaaattgaagagagagataacattccatggggctaaagaagttgcactcagttactcaaccggtgcacttgccagttgtatgggtctcatatacaat…
>A/chicken/Italy/21VIR10620-1/2021_H5N1_2021-12-02_MP	atgagtcttctaaccgaggtcgaaacgtacgttctctctatcgtcccgtcgggccccctcaaagccgagatcgcgcagagacttgaagatgtctttgcagggaagaacaccgatcttgaggctctcatggaatggctaaagacaagaccaatcctgtcacctctgactaaggggattttgggatttgtgttcacgctcaccgtgcccagtgagcgaggactgcagcgtagacgctttgtccaaaatgctctaaatggaaatggagacccaaacaacatggacagggcagtcaaactgtacaggaaattgaagagagagataacattccatggggctaaagaagttgcactcagttactcaaccggtgcacttgccagttgtatgggtctcatatacaac…
>A/chicken/Italy/21VIR10619-1/2021_H5N1_2021-12-02_MP	atgagtcttctaaccgaggtcgaaacgtacgttctctctatcgtcccgtcgggccccctcaaagccgagatcgcgcagagacttgaagatgtctttgcagggaagaacaccgatcttgaggctctcatggaatggctaaagacaagaccaatcctgtcacctctgactaaggggattttgggatttgtgttcacgctcaccgtgcccagtgagcgaggactgcagcgtagacgctttgtccaaaatgctctaaatggaaatggagacccaaacaacatggacagggcagtcaaactgtacaggaaattgaagagagagataacattccatggggctaaagaagttgcactcagttactcaaccggtgcacttgccagttgtatgggtctcatatacaac…
>A/chicken/Italy/21VIR10723-1/2021_H5N1_2021-12-03_MP	atgagtcttctaaccgaggtcgaaacgtacgttctctctatcgtcccgtcgggccccctcaaagccgagatcgcgcagagacttgaagatgtctttgcagggaagaacaccgatcttgaggctctcatggaatggctaaagacaagaccaatcctgtcacctctgactaaggggattttgggatttgtgttcacgctcaccgtgcccagtgagcgaggactgcagcgtagacgctttgtccaaaatgctctaaatggaaatggagacccaaacaacatggacagggcagtcaaactgtacaggaaattgaagagagagataacattccatggggctaaagaagttgcactcagttactcaaccggtgcacttgccagttgtatgggtctcatatacaac…
>A/chicken/Italy/21VIR10724-13/2021_H5N1_2021-12-03_MP	atgagtcttctaaccgaggtcgaaacgtacgttctctctatcgtcccgtcgggccccctcaaagccgagatcgcgcagagacttgaagatgtctttgcagggaagaacaccgatcttgaggctctcatggaatggctaaagacaagaccaatcctgtcacctctgactaaggggattttgggatttgtgttcacgctcaccgtgcccagtgagcgaggactgcagcgtagacgctttgtccaaaatgctctaaatggaaatggagacccaaacaacatggacagggcagtcaaactgtacaggaaattgaagagagagataacattccatggggctaaagaagttgcactcagttactcaaccggtgcacttgccagttgtatgggtctcatatacaac…
>A/chicken/Italy/21VIR10635-1/2021_H5N1_2021-12-04_MP	atgagtcttctaaccgaggtcgaaacgtacgttctctctatcgtcccgtcgggccccctcaaagccgagatcgcgcagagacttgaagatgtctttgcagggaagaacaccgatcttgaggctctcatggaatggctaaagacaagaccaatcctgtcacctctgactaaggggattttgggatttgtgttcacgctcaccgtgcccagtgagcgaggactgcagcgtagacgctttgtccaaaatgctctaaatggaaatggagacccaaacaacatggacagggcagtcaaactgtacaggaaattgaagagagaaataacattccatggggctaaagaggttgcactcagttactcaaccggtgcacttgccagttgtatgggtctcatatacaac…
>A/chicken/Italy/21VIR10634-1/2021_H5N1_2021-12-04_MP	atgagtcttctaaccgaggtcgaaacgtacgttctctctatcgtcccgtcgggccccctcaaagccgagatcgcgcagagacttgaagatgtctttgcagggaagaacaccgatcttgaggctctcatggaatggctaaagacaagaccaatcctgtcacctctgactaaggggattttgggatttgtgttcacgctcaccgtgcccagtgagcgaggactgcagcgtagacgctttgtccaaaatgctctaaatggaaatggagacccaaacaacatggacagggcagtcaaactgtacaggaaattgaagagagaaataacattccatggggctaaagaggttgcactcagttactcaaccggtgcacttgccagttgtatgggtctcatatacaac…
>A/turkey/Italy/21VIR10636-17/2021_H5N1_2021-12-04_MP	atgagtcttctaaccgaggtcgaaacgtacgttctctctatcgtcccgtcgggccccctcaaagccgagatcgcgcagagacttgaagatgtctttgcagggaagaacaccgatcttgaggctctcatggaatggctaaagacaagaccaatcctgtcacctctgactaaggggattttgggatttgtgttcacgctcaccgtgcccagtgagcgaggactgcagcgtagacgctttgtccaaaatgctctaaatggaaatggagacccaaacaacatggacagggcagtcaaactgtacaggaaattgaagagagagataacattccatggggctaaagaagttgcactcagttactcaaccggtgcacttgccagttgtatgggtctcatatacaac…
>A/chicken/Italy/21VIR10637-2/2021_H5N1_2021-12-04_MP	atgagtcttctaaccgaggtcgaaacgtacgttctctctatcgtcccgtcgggccccctcaaagccgagatcgcgcagagacttgaagatgtctttgcagggaagaacaccgatcttgaggctctcatggaatggctaaagacaagaccaatcctgtcacctctgactaaggggattttgggatttgtgttcacgctcaccgtgcccagtgagcgaggactgcagcgtagacgctttgtccaaaatgctctaaatggaaatggagacccaaacaacatggacagggcagtcaaactgtacaggaaattgaagagagagataacattccatggggctaaagaagttgcactcagttactcaaccggtgcacttgccagttgtatgggtctcatatacaac…
>A/chicken/Italy/21VIR10853/2021_H5N1_2021-12-06_MP	atgagtcttctaaccgaggtcgaaacgtacgttctctctatcgtcccgtcgggccccctcaaagccgagatcgcgcagagacttgaagatgtctttgcagggaagaacaccgatcttgaggctctcatggaatggctaaagacaagaccaatcctgtcacctctgactaaggggattttgggatttgtgttcacgctcaccgtgcccagtgagcgaggactgcagcgtagacgctttgtccaaaatgctctaaatggaaatggagacccaaacaacatggacagggcagtcaaactgtacaggaaattgaagagagagataacattccatggggctaaagaagttgcactcagttactcaaccggtgcacttgccagttgtatgggtctcatatacaat…
>A/turkey/Italy/21VIR10645-15/2021_H5N1_2021-12-05_MP	atgagtcttctaaccgaggtcgaaacgtacgttctctctatcgtcccgtcgggccccctcaaagccgagatcgcgcagagacttgaagatgtctttgcagggaagaacaccgatcttgaggctctcatggaatggctaaagacaagaccaatcctgtcacctctgactaaggggattttgggatttgtgttcacgctcaccgtgcccagtgagcgaggactgcagcgtagacgctttgtccaaaatgctctaaatggaaatggagacccaaacaacatggacagggcagtcaaactgtacaggaaattgaagagagagataacattccatggggctaaagaagttgcactcagttactcaaccggtgcacttgccagttgtatgggtctcatatacaac…
>A/turkey/Italy/21VIR10856/2021_H5N1_2021-12-06_MP	atgagtcttctaaccgaggtcgaaacgtacgttctctctatcgtcccgtcgggccccctcaaagccgagatcgcgcagagacttgaagatgtctttgcagggaagaacaccgatcttgaggctctcatggaatggctaaagacaagaccaatcctgtcacctctgactaaggggattttgggatttgtgttcacgctcaccgtgcccagtgagcgaggactgcagcgtagacgctttgtccaaaatgctctaaatggaaatggagacccaaacaacatggacagggcagtcaaactgtacaggaaattgaagagagagataacattccatggggctaaagaagttgcactcagttactcaaccggtgcacttgccagttgtatgggtctcatatacaac…
>A/turkey/Italy/21VIR10699-1/2021_H5N1_2021-12-06_MP	atgagtcttctaaccgaggtcgaaacgtacgttctctctatcgtcccgtcgggccccctcaaagccgagatcgcgcagagacttgaagatgtctttgcagggaagaacaccgatcttgaggctctcatggaatggctaaagacaagaccaatcctgtcacctctgactaaggggattttgggatttgtgttcacgctcaccgtgcccagtgagcgaggactgcagcgtagacgctttgtccaaaatgctctaaatggaaatggagacccaaacaacatggacagggcagtcaaactgtacaggaaattgaagagagagataacattccatggggctaaagaagttgcactcagttactcaaccggtgcacttgccagttgtatgggtctcatatacaac…
>A/turkey/Italy/21VIR10857/2021_H5N1_2021-12-06_MP	atgagtcttctaaccgaggtcgaaacgtacgttctctctatcgtcccgtcgggccccctcaaagccgagatcgcgcagagacttgaagatgtctttgcagggaagaacaccgatcttgaggctctcatggaatggctaaagacaagaccaatcctgtcacctctgactaaggggattttgggatttgtgttcacgctcaccgtgcccagtgagcgaggactgcagcgtagacgctttgtccaaaatgctctaaatggaaatggagacccaaacaacatggacagggcagtcaaactgtacaggaaattgaagagagagataacattccatggggctaaagaagttgcactcagttactcaaccggtgcacttgccagttgtatgggtctcatatacaac…
>A/turkey/Italy/21VIR10852/2021_H5N1_2021-12-06_MP	atgagtcttctaaccgaggtcgaaacgtacgttctctctatcgtcccgtcgggccccctcaaagccgagatcgcgcagagacttgaagatgtctttgcagggaagaacaccgatcttgaggctctcatggaatggctaaagacaagaccaatcctgtcacctctgactaaggggattttgggatttgtgttcacgctcaccgtgcccagtgagcgaggactgcagcgtagacgctttgtccaaaatgctctaaatggaaatggagacccaaacaacatggacagggcagtcaaactgtacaggaaattgaagagagagataacattccatggggctaaagaagttgcactcagttactcaaccggtgcacttgccagttgtatgggtctcatatacaac…
>A/turkey/Italy/21VIR10855/2021_H5N1_2021-12-06_MP	atgagtcttctaaccgaggtcgaaacgtacgttctctctatcgtcccgtcgggccccctcaaagccgagatcgcgcagagacttgaagatgtctttgcagggaagaacaccgatcttgaggctctcatggaatggctaaagacaagaccaatcctgtcacctctgactaaggggattttgggatttgtgttcacgctcaccgtgcccagtgagcgaggactgcagcgtagacgctttgtccaaaatgctctaaatggaaatggagacccaaacaacatggacagggcagtcaaactgtacaggaaattgaagagagagataacattccatggggctaaagaagttgcactcagttactcaaccggtgcacttgccagttgtatgggtctcatatacaac…
>A/turkey/Italy/21VIR10854/2021_H5N1_2021-12-06_MP	atgagtcttctaaccgaggtcgaaacgtacgttctctctatcgtcccgtcgggccccctcaaagccgagatcgcgcagagacttgaagatgtctttgcagggaagaacaccgatcttgaggctctcatggaatggctaaagacaagaccaatcctgtcacctctgactaaggggattttgggatttgtgttcacgctcaccgtgcccagtgagcgaggactgcagcgtagacgctttgtccaaaatgctctaaatggaaatggagacccaaacaacatggacagggcagtcaaactgtacaggaaattgaagagagagataacattccatggggctaaagaagttgcactcagttactcaaccggtgcacttgccagttgtatgggtctcatatacaac…
>A/turkey/Italy/21VIR10697-1/2021_H5N1_2021-12-06_MP	atgagtcttctaaccgaggtcgaaacgtacgttctctctatcgtcccgtcgggccccctcaaagccgagatcgcgcagagacttgaagatgtctttgcagggaagaacaccgatcttgaggctctcatggaatggctaaagacaagaccaatcctgtcacctctgactaaggggattttgggatttgtgttcacgctcaccgtgcccagtgagcgaggactgcagcgtagacgctttgtccaaaatgctctaaatggaaatggagacccaaacaacatggacagggcagtcaaactgtacaggaaattgaagagagagataacattccatggggctaaagaagttgcactcagttactcaaccggtgcacttgccagttgtatgggtctcatatacaac…
>A/chicken/Italy/21VIR10696-7/2021_H5N1_2021-12-06_MP	atgagtcttctaaccgaggtcgaaacgtacgttctctctatcgtcccgtcgggccccctcaaagccgagatcgcgcagagacttgaagatgtctttgcagggaagaacaccgatcttgaggctctcatggaatggctaaagacaagaccaatcctgtcacctctgactaaggggattttgggatttgtgttcacgctcaccgtgcccagtgagcgaggactgcagcgtagacgctttgtccaaaatgctctaaatggaaatggagacccaaacaacatggacagggcagtcaaactgtacaggaaattgaagagagagataacattccatggggctaaagaagttgcactcagttactcaaccggtgcacttgccagttgtatgggtctcatatacaac…
>A/chicken/Italy/21VIR10814-1/2021_H5N1_2021-12-07_MP	atgagtcttctaaccgaggtcgaaacgtacgttctctctatcgtcccgtcgggccccctcaaagccgagatcgcgcagagacttgaagatgtctttgcagggaagaacaccgatcttgaggctctcatggaatggctaaagacaagaccaatcctgtcacctctgactaaggggattttgggatttgtgttcacgctcaccgtgcccagtgagcgaggactgcagcgtagacgctttgtccaaaatgctctaaatggaaatggagacccaaacaacatggacagggcagtcaaactgtacaggaaattgaagagagagataacattccatggggctaaagaagttgcactcagttactcaaccggtgcacttgccagttgtatgggtctcatatacaat…
>A/turkey/Italy/21VIR10737-1/2021_H5N1_2021-12-06_MP	atgagtcttctaaccgaggtcgaaacgtacgttctctctatcgtcccgtcgggccccctcaaagccgagatcgcgcagagacttgaagatgtctttgcagggaagaacaccgatcttgaggctctcatggaatggctaaagacaagaccaatcctgtcacctctgactaaggggattttgggatttgtgttcacgctcaccgtgcccagtgagcgaggactgcagcgtagacgctttgtccaaaatgctctaaatggaaatggagacccaaacaacatggacagggcagtcaaactgtacaggaaattgaagagagagataacattccatggggctaaagaagttgcactcagttactcaaccggtgcacttgccagttgtatgggtctcatatacaac…
>A/duck/Italy/21VIR10809-1/2021_H5N1_2021-12-07_MP	atgagtcttctaaccgaggtcgaaacgtacgttctctctatcgtcccgtcgggccccctcaaagccgagatcgcgcagagacttgaagatgtctttgcagggaagaacaccgatcttgaggctctcatggaatggctaaagacaagaccaatcctgtcacctctgactaaggggattttgggatttgtgttcacgctcaccgtgcccagtgagcgaggactgcagcgtagacgctttgtccaaaatgctctaaatggaaatggagacccaaacaacatggacagggcagtcaaactgtacaggaaattgaagagagaaataacattccatggggctaaagaggttgcactcagttactcaaccggtgcacttgccagttgtatgggtctcatatacaac…
>A/chicken/Italy/21VIR10808-1/2021_H5N1_2021-12-07_MP	atgagtcttctaaccgaggtcgaaacgtacgttctctctatcgtcccgtcgggccccctcaaagccgagatcgcgcagagacttgaagatgtctttgcagggaagaacaccgatcttgaggctctcatggaatggctaaagacaagaccaatcctgtcacctctgactaaggggattttgggatttgtgttcacgctcaccgtgcccagtgagcgaggactgcagcgtagacgctttgtccaaaatgctctaaatggaaatggagacccaaacaacatggacagggcagtcaaactgtacaggaaattgaagagagaaataacattccatggggctaaagaggttgcactcagttactcaaccggtgcacttgccagttgtatgggtctcatatacaac…
>A/chicken/Italy/21VIR10811-28/2021_H5N1_2021-12-07_MP	atgagtcttctaaccgaggtcgaaacgtacgttctctctatcgtcccgtcgggccccctcaaagccgagatcgcgcagagacttgaagatgtctttgcagggaagaacaccgatcttgaggctctcatggaatggctaaagacaagaccaatcctgtcacctctgactaaggggattttgggatttgtgttcacgctcaccgtgcccagtgagcgaggactgcagcgtagacgctttgtccaaaatgctctaaatggaaatggagacccaaacaacatggacagggcagtcaaactgtacaggaaattgaagagagaaataacattccatggggctaaagaggttgcactcagttactcaaccggtgcacttgccagttgtatgggtctcatatacaac…
>A/turkey/Italy/21VIR10810-1/2021_H5N1_2021-12-07_MP	atgagtcttctaaccgaggtcgaaacgtacgttctctctatcgtcccgtcgggccccctcaaagccgagatcgcgcagagacttgaagatgtctttgcagggaagaacaccgatcttgaggctctcatggaatggctaaagacaagaccaatcctgtcacctctgactaaggggattttgggatttgtgttcacgctcaccgtgcccagtgagcgaggactgcagcgtagacgctttgtccaaaatgctctaaatggaaatggagacccaaacaacatggacagggcagtcaaactgtacaggaaattgaagagagaaataacattccatggggctaaagaggttgcactcagttactcaaccggtgcacttgccagttgtatgggtctcatatacaac…
>A/turkey/Italy/21VIR10929/2021_H5N1_2021-12-07_MP	atgagtcttctaaccgaggtcgaaacgtacgttctctctatcgtcccgtcgggccccctcaaagccgagatcgcgcagagacttgaagatgtctttgcagggaagaacaccgatcttgaggctctcatggaatggctaaagacaagaccaatcctgtcacctctgactaaggggattttgggatttgtgttcacgctcaccgtgcccagtgagcgaggactgcagcgtagacgctttgtccaaaatgctctaaatggaaatggagacccaaacaacatggacagggcagtcaaactgtacaggaaattgaagagagagataacattccatggggctaaagaagttgcactcagttactcaaccggtgcacttgccagttgtatgggtctcatatacaac…
>A/chicken/Italy/21VIR10812-11/2021_H5N1_2021-12-07_MP	atgagtcttctaaccgaggtcgaaacgtacgttctctctatcgtcccgtcgggccccctcaaagccgagatcgcgcagagacttgaagatgtctttgcagggaagaacaccgatcttgaggctctcatggaatggctaaagacaagaccaatcctgtcacctctgactaaggggattttgggatttgtgttcacgctcaccgtgcccagtgagcgaggactgcagcgtagacgctttgtccaaaatgctctaaatggaaatggagacccaaacaacatggacagggcagtcaaactgtacaggaaattgaagagagaaataacattccatggggctaaagaggttgcactcagttactcaaccggtgcacttgccagttgtatgggtctcatatacaac…
>A/turkey/Italy/21VIR10930/2021_H5N1_2021-12-07_MP	atgagtcttctaaccgaggtcgaaacgtacgttctctctatcgtcccgtcgggccccctcaaagccgagatcgcgcagagacttgaagatgtctttgcagggaagaacaccgatcttgaggctctcatggaatggctaaagacaagaccaatcctgtcacctctgactaaggggattttgggatttgtgttcacgctcaccgtgcccagtgagcgaggactgcagcgtagacgctttgtccaaaatgctctaaatggaaatggagacccaaacaacatggacagggcagtcaaactgtacaggaaattgaagagagagataacattccatggggctaaagaagttgcactcagttactcaaccggtgcacttgccagttgtatgggtctcatatacaac…
>A/chicken/Italy/21VIR10928/2021_H5N1_2021-12-07_MP	atgagtcttctaaccgaggtcgaaacgtacgttctctctatcgtcccgtcgggccccctcaaagccgagatcgcgcagagacttgaagatgtctttgcagggaagaacaccgatcttgaggctctcatggaatggctaaagacaagaccaatcctgtcacctctgactaaggggattttgggatttgtgttcacgctcaccgtgcccagtgagcgaggactgcagcgtagacgctttgtccaaaatgctctaaatggaaatggagacccaaacaacatggacagggcagtcaaactgtacaggaaattgaagagagagataacattccatggggctaaagaagttgcactcagttactcaaccggtgcacttgccagttgtatgggtctcatatacaac…
>A/chicken/Italy/21VIR10843-1/2021_H5N1_2021-12-08_MP	atgagtcttctaaccgaggtcgaaacgtacgttctctctatcgtcccgtcgggccccctcaaagccgagatcgcgcagagacttgaagatgtctttgcagggaagaacaccgatcttgaggctctcatggaatggctaaagacaagaccaatcctgtcacctctgactaaggggattttgggatttgtgttcacgctcaccgtgcccagtgagcgaggactgcagcgtagacgctttgtccaaaatgctctaaatggaaatggagacccaaacaacatggacagggcagtcaaactgtacaggaaattgaagagagagataacattccatggggctaaagaagttgcactcagttactcaaccggtgcacttgccagttgtatgggtctcatatacaat…
>A/turkey/Italy/21VIR10757-1/2021_H5N1_2021-12-07_MP	atgagtcttctaaccgaggtcgaaacgtacgttctctctatcgtcccgtcgggccccctcaaagccgagatcgcgcagagacttgaagatgtctttgcagggaagaacaccgatcttgaggctctcatggaatggctaaagacaagaccaatcctgtcacctctgactaaggggattttgggatttgtgttcacgctcaccgtgcccagtgagcgaggactgcagcgtagacgctttgtccaaaatgctctaaatggaaatggagacccaaacaacatggacagggcagtcaaactgtacaggaaattgaagagagagataacattccatggggctaaagaagttgcactcagttactcaaccggtgcacttgccagttgtatgggtctcatatacaac…
>A/turkey/Italy/21VIR10970-3/2021_H5N1_2021-12-09_MP	atgagtcttctaaccgaggtcgaaacgtacgttctctctatcgtcccgtcgggccccctcaaagccgagatcgcgcagagacttgaagatgtctttgcagggaagaacaccgatcttgaggctctcatggaatggctaaagacaagaccaatcctgtcacctctgactaaggggattttgggatttgtgttcacgctcaccgtgcccagtgagcgaggactgcagcgtagacgctttgtccaaaatgctctaaatggaaatggagacccaaacaacatggacagggcagtcaaactgtacaggaaattgaagagagaaataacattccatggggctaaagaggttgcactcagttactcaaccggtgcacttgccagttgtatgggtctcatatacaac…
>A/turkey/Italy/21VIR10847-1/2021_H5N1_2021-12-08_MP	atgagtcttctaaccgaggtcgaaacgtacgttctctctatcgtcccgtcgggccccctcaaagccgagatcgcgcagagacttgaagatgtctttgcagggaagaacaccgatcttgaggctctcatggaatggctaaagacaagaccaatcctgtcacctctgactaaggggattttgggatttgtgttcacgctcaccgtgcccagtgagcgaggactgcagcgtagacgctttgtccaaaatgctctaaatggaaatggagacccaaacaacatggacagggcagtcaaactgtacaggaaattgaagagagagataacattccatggggctaaagaagttgcactcagttactcaaccggtgcacttgccagttgtatgggtctcatatacaac…
>A/chicken/Italy/21VIR10357/2021_H5N1_2021-11-26_MP	atgagtcttctaaccgaggtcgaaacgtacgttctctctatcgtcccgtcgggccccctcaaagccgagatcgcgcagagacttgaagatgtctttgcagggaagaacaccgatcttgaggctctcatggaatggctaaagacaagaccaatcctgtcacctctgactaaggggattttgggatttgtgttcacgctcaccgtgcccagtgagcgaggactgcagcgtagacgctttgtccaaaatgctctaaatggaaatggagacccaaacaacatggacagggcagtcaaactgtacaggaaattgaagagagagataacattccatggggctaaagaagttgcactcagttactcaaccggtgcacttgccagttgtatgggtctcatatacaac…
>A/chicken/Italy/21VIR10358/2021_H5N1_2021-11-26_MP	atgagtcttctaaccgaggtcgaaacgtacgttctctctatcgtcccgtcgggccccctcaaagccgagatcgcgcagagacttgaagatgtctttgcagggaagaacaccgatcttgaggctctcatggaatggctaaagacaagaccaatcctgtcacctctgactaaggggattttgggatttgtgttcacgctcaccgtgcccagtgagcgaggactgcagcgtagacgctttgtccaaaatgctctaaatggaaatggagacccaaacaacatggacagggcagtcaaactgtacaggaaattgaagagagagataacattccatggggctaaagaagttgcactcagttactcaaccggtgcacttgccagttgtatgggtctcatatacaac…
>A/chicken/Italy/21VIR10263/2021_H5N1_2021-11-27_MP	atgagtcttctaaccgaggtcgaaacgtacgttctctctatcgtcccgtcgggccccctcaaagccgagatcgcgcagagacttgaagatgtctttgcagggaagaacaccgatcttgaggctctcatggaatggctaaagacaagaccaatcctgtcacctctgactaaggggattttgggatttgtgttcacgctcaccgtgcccagtgagcgaggactgcagcgtagacgctttgtccaaaatgctctaaatggaaatggagacccaaacaacatggacagggcagtcaaactgtacaggaaattgaagagagagataacattccatggggctaaagaagttgcactcagttactcaaccggtgcacttgccagttgtatgggtctcatatacaac…
>A/chicken/Italy/21VIR10262/2021_H5N1_2021-11-27_MP	atgagtcttctaaccgaggtcgaaacgtacgttctctctatcgtcccgtcgggccccctcaaagccgagatcgcgcagagacttgaagatgtctttgcagggaagaacaccgatcttgaggctctcatggaatggctaaagacaagaccaatcctgtcacctctgactaaggggattttgggatttgtgttcacgctcaccgtgcccagtgagcgaggactgcagcgtagacgctttgtccaaaatgctctaaatggaaatggagacccaaacaacatggacagggcagtcaaactgtacaggaaattgaagagagagataacattccatggggctaaagaagttgcactcagttactcaaccggtgcacttgccagttgtatgggtctcatatacaac…
>A/chicken/Italy/21VIR10264/2021_H5N1_2021-11-28_MP	atgagtcttctaaccgaggtcgaaacgtacgttctctctatcgtcccgtcgggccccctcaaagccgagatcgcgcagagacttgaagatgtctttgcagggaagaacaccgatcttgaggctctcatggaatggctaaagacaagaccaatcctgtcacctctgactaaggggattttgggatttgtgttcacgctcaccgtgcccagtgagcgaggactgcagcgtagacgctttgtccaaaatgctctaaatggaaatggagacccaaacaacatggacagggcagtcaaactgtacaggaaattgaagagagagataacattccatggggctaaagaagttgcactcagttactcaaccggtgcacttgccagttgtatgggtctcatatacaac…
>A/chicken/Italy/21VIR10271/2021_H5N1_2021-11-28_MP	atgagtcttctaaccgaggtcgaaacgtacgttctctctatcgtcccgtcgggccccctcaaagccgagatcgcgcagagacttgaagatgtctttgcagggaagaacaccgatcttgaggctctcatggaatggctaaagacaagaccaatcctgtcacctctgactaaggggattttgggatttgtgttcacgctcaccgtgcccagtgagcgaggactgcagcgtagacgctttgtccaaaatgctctaaatggaaatggagacccaaacaacatggacagggcagtcaaactgtacaggaaattgaagagagagataacattccatggggctaaagaagttgcactcagttactcaaccggtgcacttgccagttgtatgggtctcatatacaac…
>A/turkey/Italy/21VIR10338/2021_H5N1_2021-11-29_MP	atgagtcttctaaccgaggtcgaaacgtacgttctctctatcgtcccgtcgggccccctcaaagccgagatcgcgcagagacttgaagatgtctttgcagggaagaacaccgatcttgaggctctcatggaatggctaaagacaagaccaatcctgtcacctctgactaaggggattttgggatttgtgttcacgctcaccgtgcccagtgagcgaggactgcagcgtagacgctttgtccaaaatgctctaaatggaaatggagacccaaacaacatggacagggcagtcaaactgtacaggaaattgaagagagagataacattccatggggctaaagaagttgcactcagttactcaaccggtgcacttgccagttgtatgggtctcatatacaac…
>A/chicken/Italy/21VIR10265/2021_H5N1_2021-11-28_MP	atgagtcttctaaccgaggtcgaaacgtacgttctctctatcgtcccgtcgggccccctcaaagccgagatcgcgcagagacttgaagatgtctttgcagggaagaacaccgatcttgaggctctcatggaatggctaaagacaagaccaatcctgtcacctctgactaaggggattttgggatttgtgttcacgctcaccgtgcccagtgagcgaggactgcagcgtagacgctttgtccaaaatgctctaaatggaaatggagacccaaacaacatggacagggcagtcaaactgtacaggaaattgaagagagagataacattccatggggctaaagaagttgcactcagttactcaaccggtgcacttgccagttgtatgggtctcatatacaac…
>A/turkey/Italy/21VIR10396/2021_H5N1_2021-11-29_MP	atgagtcttctaaccgaggtcgaaacgtacgttctctctatcgtcccgtcgggccccctcaaagccgagatcgcgcagagacttgaagatgtctttgcagggaagaacaccgatcttgaggctctcatggaatggctaaagacaagaccaatcctgtcacctctgactaaggggattttgggatttgtgttcacgctcaccgtgcccagtgagcgaggactgcagcgtagacgctttgtccaaaatgctctaaatggaaatggagacccaaacaacatggacagggcagtcaaactgtacaggaaattgaagagagagataacattccatggggctaaagaagttgcactcagttactcaaccggtgcacttgccagttgtatgggtctcatatacaac…
>A/chicken/Italy/21VIR10382/2021_H5N1_2021-11-29_MP	atgagtcttctaaccgaggtcgaaacgtacgttctctctatcgtcccgtcgggccccctcaaagccgagatcgcgcagagacttgaagatgtctttgcagggaagaacaccgatcttgaggctctcatggaatggctaaagacaagaccaatcctgtcacctctgactaaggggattttgggatttgtgttcacgctcaccgtgcccagtgagcgaggactgcagcgtagacgctttgtccaaaatgctctaaatggaaatggagacccaaacaacatggacagggcagtcaaactgtacaggaaattgaagagagagataacattccatggggctaaagaagttgcactcagttactcaaccggtgcacttgccagttgtatgggtctcatatacaac…
>A/chicken/Italy/21VIR10394/2021_H5N1_2021-11-29_MP	atgagtcttctaaccgaggtcgaaacgtacgttctctctatcgtcccgtcgggccccctcaaagccgagatcgcgcagagacttgaagatgtctttgcagggaagaacaccgatcttgaggctctcatggaatggctaaagacaagaccaatcctgtcacctctgactaaggggattttgggatttgtgttcacgctcaccgtgcccagtgagcgaggactgcagcgtagacgctttgtccaaaatgctctaaatggaaatggagacccaaacaacatggacagggcagtcaaactgtacaggaaattgaagagagagataacattccatggggctaaagaagttgcactcagttactcaaccggtgcacttgccagttgtatgggtctcatatacaac…
>A/turkey/Italy/21VIR10395/2021_H5N1_2021-11-29_MP	atgagtcttctaaccgaggtcgaaacgtacgttctctctatcgtcccgtcgggccccctcaaagccgagatcgcgcagagacttgaagatgtctttgcagggaagaacaccgatcttgaggctctcatggaatggctaaagacaagaccaatcctgtcacctctgactaaggggattttgggatttgtgttcacgctcaccgtgcccagtgagcgaggactgcagcgtagacgctttgtccaaaatgctctaaatggaaatggagacccaaacaacatggacagggcagtcaaactgtacaggaaattgaagagagagataacattccatggggctaaagaagttgcactcagttactcaaccggtgcacttgccagttgtatgggtctcatatacaac…
>A/turkey/Italy/21VIR10398/2021_H5N1_2021-11-29_MP	atgagtcttctaaccgaggtcgaaacgtacgttctctctatcgtcccgtcgggccccctcaaagccgagatcgcgcagagacttgaagatgtctttgcagggaagaacaccgatcttgaggctctcatggaatggctaaagacaagaccaatcctgtcacctctgactaaggggattttgggatttgtgttcacgctcaccgtgcccagtgagcgaggactgcagcgtagacgctttgtccaaaatgctctaaatggaaatggagacccaaacaacatggacagggcagtcaaactgtacaggaaattgaagagagagataacattccatggggctaaagaagttgcactcagttactcaaccggtgcacttgccagttgtatgggtctcatatacaac…
>A/turkey/Italy/21VIR10397/2021_H5N1_2021-11-29_MP	atgagtcttctaaccgaggtcgaaacgtacgttctctctatcgtcccgtcgggccccctcaaagccgagatcgcgcagagacttgaagatgtctttgcagggaagaacaccgatcttgaggctctcatggaatggctaaagacaagaccaatcctgtcacctctgactaaggggattttgggatttgtgttcacgctcaccgtgcccagtgagcgaggactgcagcgtagacgctttgtccaaaatgctctaaatggaaatggagacccaaacaacatggacagggcagtcaarctgtacaggaaattgaagagagagataacattccatggggctaaagaagttgcactcagttactcaaccggtgcacttgccagttgtatgggtctcatatacaac…
>A/chicken/Italy/21VIR10387/2021_H5N1_2021-11-30_MP	atgagtcttctaaccgaggtcgaaacgtacgttctctctatcgtcccgtcgggccccctcaaagccgagatcgcgcagagacttgaagatgtctttgcagggaagaacaccgatcttgaggctctcatggaatggctaaagacaagaccaatcctgtcacctctgactaaggggattttgggatttgtgttcacgctcaccgtgcccagtgagcgaggactgcagcgtagacgctttgtccaaaatgctctaaatggaaatggagacccaaacaacatggacagggcagtcaaactgtacaggaaattgaagagagagataacattccatggggctaaagaagttgcactcagttactcaaccggtgcacttgccagttgtatgggtctcatatacaac…
>A/chicken/Italy/21VIR10470/2021_H5N1_2021-11-30_MP	atgagtcttctaaccgaggtcgaaacgtacgttctctctatcgtcccgtcgggccccctcaaagccgagatcgcgcagagacttgaagatgtctttgcagggaagaacaccgatcttgaggctctcatggaatggctaaagacaagaccaatcctgtcacctctgactaaggggattttgggatttgtgttcacgctcaccgtgcccagtgagcgaggactgcagcgtagacgctttgtccaaaatgctctaaatggaaatggagacccaaacaacatggacagggcagtcaaactgtacaggaaattgaagagagagataacattccatggggctaaagaagttgcactcagttactcaaccggtgcacttgccagttgtatgggtctcatatacaac…
>A/goose/Italy/Italy/21VIR10458/2021_H5N1_2021-11-30_MP	atgagtcttctaaccgaggtcgaaacgtacgttctctctatcgtcccgtcgggccccctcaaagccgagatcgcgcagagacttgaagatgtctttgcagggaagaacaccgatcttgaggctctcatggaatggctaaagacaagaccaatcctgtcacctctgactaaggggattttgggatttgtgttcacgctcaccgtgcccagtgagcgaggactgcagcgtagacgctttgtccaaaatgctctaaatggaaatggagacccaaacaacatggacagggcagtcaaactgtacaggaaattgaagagagagataacattccatggggctaaagaagttgcactcagttactcaaccggtgcacttgccagttgtatgggtctcatatacaac…
>A/chicken/Italy/21VIR10469/2021_H5N1_2021-11-30_MP	atgagtcttctaaccgaggtcgaaacgtacgttctctctatcgtcccgtcgggccccctcaaagccgagatcgcgcagagacttgaagatgtctttgcagggaagaacaccgatcttgaggctctcatggaatggctaaagacaagaccaatcctgtcacctctgactaaggggattttgggatttgtgttcacgctcaccgtgcccagtgagcgaggactgcagcgtagacgctttgtccaaaatgctctaaatggaaatggagacccaaacaacatggacagggcagtcaaactgtacaggaaattgaagagagagataacattccatggggctaaagaagttgcactcagttactcaaccggtgcacttgccagttgtatgggtctcatatacaac…
>A/chicken/Italy/21VIR10385/2021_H5N1_2021-11-30_MP	atgagtcttctaaccgaggtcgaaacgtacgttctctctatcgtcccgtcgggccccctcaaagccgagatcgcgcagagacttgaagatgtctttgcagggaagaacaccgatcttgaggctctcatggaatggctaaagacaagaccaatcctgtcacctctgactaaggggattttgggatttgtgttcacgctcaccgtgcccagtgagcgaggactgcagcgtagacgctttgtccaaaatgctctaaatggaaatggagacccaaacaacatggacagggcagtcaaactgtacaggaaattgaagagagagataacattccatggggctaaagaagttgcactcagttactcaaccggtgcacttgccagttgtatgggtctcatatacaac…
>A/chicken/Italy/21VIR10386/2021_H5N1_2021-11-30_MP	atgagtcttctaaccgaggtcgaaacgtacgttctctctatcgtcccgtcgggccccctcaaagccgagatcgcgcagagacttgaagatgtctttgcagggaagaacaccgatcttgaggctctcatggaatggctaaagacaagaccaatcctgtcacctctgactaaggggattttgggatttgtgttcacgctcaccgtgcccagtgagcgaggactgcagcgtagacgctttgtccaaaatgctctaaatggaaatggagacccaaacaacatggacagggcagtcaaactgtacaggaaattgaagagagagataacattccatggggctaaagaagttgcactcagttactcaaccggtgcacttgccagttgtatgggtctcatatacaac…
>A/turkey/Italy/21VIR10471/2021_H5N1_2021-11-30_MP	atgagtcttctaaccgaggtcgaaacgtacgttctctctatcgtcccgtcgggccccctcaaagccgagatcgcgcagagacttgaagatgtctttgcagggaagaacaccgatcttgaggctctcatggaatggctaaagacaagaccaatcctgtcacctctgactaaggggattttgggatttgtgttcacgctcaccgtgcccagtgagcgaggactgcagcgtagacgctttgtccaaaatgctctaaatggaaatggagacccaaacaacatggacagggcagtcaaactgtacaggaaattgaagagagagataacattccatggggctaaagaagttgcactcagttactcaaccggtgcacttgccagttgtatgggtctcatatacaac…
>A/turkey/Italy/21VIR10524-1/2021_H5N1_2021-12-01_MP	atgagtcttctaaccgaggtcgaaacgtacgttctctctatcgtcccgtcgggccccctcaaagccgagatcgcgcagagacttgaagatgtctttgcagggaagaacaccgatcttgaggctctcatggaatggctaaagacaagaccaatcctgtcacctctgactaaggggattttgggatttgtgttcacgctcaccgtgcccagtgagcgaggactgcagcgtagacgctttgtccaaaatgctctaaatggaaatggagacccaaacaacatggacagggcagtcaaactgtacaggaaattgaagagagaaataacattccatggggctaaagaggttgcactcagttactcaaccggtgcacttgccagttgtatgggtctcatatacaac…
>A/duck/Italy/21VIR10523-1/2021_H5N1_2021-12-01_MP	atgagtcttctaaccgaggtcgaaacgtacgttctctctatcgtcccgtcgggccccctcaaagccgagatcgcgcagagacttgaagatgtctttgcagggaagaacaccgatcttgaggctctcatggaatggctaaagacaagaccaatcctgtcacctctgactaaggggattttgggatttgtgttcacgctcaccgtgcccagtgagcgaggactgcagcgtagacgctttgtccaaaatgctctaaatggaaatggagacccaaacaacatggacagggcagtcaaactgtacaggaaattgaagagagaaataacattccatggggctaaagaggttgcactcagttactcaaccggtgcacttgccagttgtatgggtctcatatacaac…
>A/chicken/Italy/21VIR10463-1/2021_H5N1_2021-12-01_MP	atgagtcttctaaccgaggtcgaaacgtacgttctctctatcgtcccgtcgggccccctcaaagccgagatcgcgcagagacttgaagatgtctttgcagggaagaacaccgatcttgaggctctcatggaatggctaaagacaagaccaatcctgtcacctctgactaaggggattttgggatttgtgttcacgctcaccgtgcccagtgagcgaggactgcagcgtagacgctttgtccaaaatgctctaaatggaaatggagacccaaacaacatggacagggcagtcaaactgtacaggaaattgaagagagagataacattccatggggctaaagaagttgcactcagttactcaaccggtgcacttgccagttgtatgggtctcatatacaac…
>A/turkey/Italy/21VIR10459-1/2021_H5N1_2021-12-01_MP	atgagtcttctaaccgaggtcgaaacgtacgttctctctatcgtcccgtcgggccccctcaaagccgagatcgcgcagagacttgaagatgtctttgcagggaagaacaccgatcttgaggctctcatggaatggctaaagacaagaccaatcctgtcacctctgactaaggggattttgggatttgtgttcacgctcaccgtgcccagtgagcgaggactgcagcgtagacgctttgtccaaaatgctctaaatggaaatggagacccaaacaacatggacagggcagtcaaactgtacaggaaattgaagagagagataacattccatggggctaaagaagttgcactcagttactcaaccggtgcacttgccagttgtatgggtctcatatacaac…
>A/turkey/Italy/21VIR10622-1/2021_H5N1_2021-12-02_MP	atgagtcttctaaccgaggtcgaaacgtacgttctctctatcgtcccgtcgggccccctcaaagccgagatcgcgcagagacttgaagatgtctttgcagggaagaacaccgatcttgaggctctcatggaatggctaaagacaagaccaatcctgtcacctctgactaaggggattttgggatttgtgttcacgctcaccgtgcccagtgagcgaggactgcagcgtagacgctttgtccaaaatgctctaaatggaaatggagacccaaacaacatggacagggcagtcaaactgtacaggaaattgaagagagagataacattccatggggctaaagaagttgcactcagttactcaaccggtgcacttgccagttgtatgggtctcatatacaac…
>A/chicken/Italy/21VIR10522-13/2021_H5N1_2021-12-01_MP	atgagtcttctaaccgaggtcgaaacgtacgttctctctatcgtcccgtcgggccccctcaaagccgagatcgcgcagagacttgaagatgtctttgcagggaagaacaccgatcttgaggctctcatggaatggctaaagacaagaccaatcctgtcacctctgactaaggggattttgggatttgtgttcacgctcaccgtgcccagtgagcgaggactgcagcgtagacgctttgtccaaaatgctctaaatggaaatggagacccaaacaacatggacagggcagtcaaactgtacaggaaattgaagagagagataacattccatggggctaaagaagttgcactcagttactcaaccggtgcacttgccagttgtatgggtctcatatacaac…
>A/turkey/Italy/21VIR10621-1/2021_H5N1_2021-12-02_MP	atgagtcttctaaccgaggtcgaaacgtacgttctctctatcgtcccgtcgggccccctcaaagccgagatcgcgcagagacttgaagatgtctttgcagggaagaacaccgatcttgaggctctcatggaatggctaaagacaagaccaatcctgtcacctctgactaaggggattttgggatttgtgttcacgctcaccgtgcccagtgagcgaggactgcagcgtagacgctttgtccaaaatgctctaaatggaaatggagacccaaacaacatggacagggcagtcaaactgtacaggaaattgaagagagagataacattccatggggctaaagaagttgcactcagttactcaaccggtgcacttgccagttgtatgggtctcatatacaac…
>A/turkey/Italy/21VIR10617-2/2021_H5N1_2021-12-02_MP	atgagtcttctaaccgaggtcgaaacgtacgttctctctatcgtcccgtcgggccccctcaaagccgagatcgcgcagagacttgaagatgtctttgcagggaagaacaccgatcttgaggctctcatggaatggctaaagacaagaccaatcctgtcacctctgactaaggggattttgggatttgtgttcacgctcaccgtgcccagtgagcgaggactgcagcgtagacgctttgtccaaaatgctctaaatggaaatggagacccaaacaacatggacagggcagtcaaactgtacaggaaattgaagagagagataacattccatggggctaaagaagttgcactcagttactcaaccggtgcacttgccagttgtatgggtctcatatacaac…
>A/chicken/Italy/21VIR10618-19/2021_H5N1_2021-12-02_MP	atgagtcttctaaccgaggtcgaaacgtacgttctctctatcgtcccgtcgggccccctcaaagccgagatcgcgcagagacttgaagatgtctttgcagggaagaacaccgatcttgaggctctcatggaatggctaaagacaagaccaatcctgtcacctctgactaaggggattttgggatttgtgttcacgctcaccgtgcccagtgagcgaggactgcagcgtagacgctttgtccaaaatgctctaaatggaaatggagacccaaacaacatggacagggcagtcaaactgtacaggaaattgaagagagagataacattccatggggctaaagaagttgcactcagttactcaaccggtgcacttgccagttgtatgggtctcatatacaac…
>A/chicken/Italy/21VIR10616-1/2021_H5N1_2021-12-02_MP	atgagtcttctaaccgaggtcgaaacgtacgttctctctatcgtcccgtcgggccccctcaaagccgagatcgcgcagagacttgaagatgtctttgcagggaagaacaccgatcttgaggctctcatggaatggctaaagacaagaccaatcctgtcacctctgactaaggggattttgggatttgtgttcacgctcaccgtgcccagtgagcgaggactgcagcgtagacgctttgtccaaaatgctctaaatggaaatggagacccaaacaacatggacagggcagtcaaactgtacaggaaattgaagagagagataacattccatggggctaaagaagttgcactcagttactcaaccggtgcacttgccagttgtatgggtctcatatacaac…
>A/turkey/Italy/21VIR9839-1/2021_H5N1_2021-11-21_MP	atgagtcttctaaccgaggtcgaaacgtacgttctctctatcgtcccgtcgggccccctcaaagccgagatcgcgcagagacttgaagatgtctttgcagggaagaacaccgatcttgaggctctcatggaatggctaaagacaagaccaatcctgtcacctctgactaaggggattttgggatttgtgttcacgctcaccgtgcccagtgagcgaggactgcagcgtagacgctttgtccaaaatgctctaaatggaaatggagacccaaacaacatggacagggcagtcaaactgtacaggaaattgaagagagagataacattccatggggctaaagaagttgcactcagttactcaaccggtgcacttgccagttgtatgggtctcatatacaac…
>A/duck/Italy/21VIR9836-15/2021_H5N1_2021-11-20_MP	atgagtcttctaaccgaggtcgaaacgtacgttctctctatcgtcccgtcgggccccctcaaagccgagatcgcgcagagacttgaagatgtctttgcagggaagaacaccgatcttgaggctctcatggaatggctaaagacaagaccaatcctgtcacctctgactaaggggattttgggatttgtgttcacgctcaccgtgcccagtgagcgaggactgcagcgtagacgctttgtccaaaatgctctaaatggaaatggagacccaaacaacatggacagggcagtcaaactgtacaggaaattgaagagagagataacattccatggggctaaagaagttgcactcarttactcaaccggtgcacttgccagttgtatgggtctcatatacaac…
>A/goose/Italy/IZSLT_21VIR10273/2021_H5N1_2021-11-22_MP	atgagtcttctaaccgaggtcgaaacgtacgttctctctatcgtcccgtcgggccccctcaaagccgagatcgcgcagagacttgaggatgtctttgcagggaagaacaccgatcttgaggctctcatggaatggctaaagacaagaccaatcctgtcacctctgactaaggggattttgggatttgtgttcacgctcaccgtgcccagtgagcgaggactgcagcgtagacgctttgtccaaaatgctctaaatggaaatggagacccaaacaacatggacagggcagtcaaactgtacaggaaattgaagagagagataacattccatggggctaaagaagttgcactcagttactcaaccggtgcacttgccagttgtatgggtctcatatacaac…
>A/chicken/Italy/21VIR9837-3/2021_H5N1_2021-11-21_MP	atgagtcttctaaccgaggtcgaaacgtacgttctctctatcgtcccgtcgggccccctcaaagccgagatcgcgcagagacttgaagatgtctttgcagggaagaacaccgatcttgaggctctcatggaatggctaaagacaagaccaatcctgtcacctctgactaaggggattttgggatttgtgttcacgctcaccgtgcccagtgagcgaggactgcagcgtagacgctttgtccaaaatgctctaaatggaaatggagacccaaacaacatggacagggcagtcaaactgtacaggaaattgaagagagagataacattccatggggctaaagaagttgcactcagttactcaaccggtgcacttgccagttgtatgggtctcatatacaac…
>A/turkey/Italy/21VIR9889-1/2021_H5N1_2021-11-22_MP	atgagtcttctaaccgaggtcgaaacgtacgttctctctatcgtcccgtcgggccccctcaaagccgagatcgcgcagagacttgaagatgtctttgcagggaagaacaccgatcttgaggctctcatggaatggctaaagacaagaccaatcctgtcacctctgactaaggggattttgggatttgtgttcacgctcaccgtgcccagtgagcgaggactgcagcgtagacgctttgtccaaaatgctctaaatggaaatggagacccaaacaacatggacagggcagtcaaactgtacaggaaattgaagagagagataacattccatggggctaaagaagttgcactcagttactcaaccggtgcacttgccagttgtatgggtctcatatacaac…
>A/chicken/Italy/21VIR9858-3/2021_H5N1_2021-11-22_MP	atgagtcttctaaccgaggtcgaaacgtacgttctctctatcgtcccgtcgggccccctcaaagccgagatcgcgcagagacttgaagatgtctttgcagggaagaacaccgatcttgaggctctcatggaatggctaaagacaagaccaatcctgtcacctctgactaaggggattttgggatttgtgttcacgctcaccgtgcccagtgagcgaggactgcagcgtagacgctttgtccaaaatgctctaaatggaaatggagacccaaacaacatggacagggcagtcaaactgtacaggaaattgaagagagagataacattccatggggctaaagaagttgcactcagttactcaaccggtgcacttgccagttgtatgggtctcatatacaac…
>A/turkey/Italy/21VIR9996/2021_H5N1_2021-11-22_MP	atgagtcttctaaccgaggtcgaaacgtacgttctctctatcgtcccgtcgggccccctcaaagccgagatcgcgcagagacttgaagatgtctttgcagggaagaacaccgatcttgaggctctcatggaatggctaaagacaagaccaatcctgtcacctctgactaaggggattttgggatttgtgttcacgctcaccgtgcccagtgagcgaggactgcagcgtagacgctttgtccaaaatgctctaaatggaaatggagacccaaacaacatggacagggcagtcaaactgtacaggaaattgaagagagagataacattccatggggctaaagaagttgcactcagttactcaaccggtgcacttgccagttgtatgggtctcatatacaac…
>A/turkey/Italy/21VIR9891-21/2021_H5N1_2021-11-22_MP	atgagtcttctaaccgaggtcgaaacgtacgttctctctatcgtcccgtcgggccccctcaaagccgagatcgcgcagagacttgaagatgtctttgcagggaagaacaccgatcttgaggctctcatggaatggctaaagacaagaccaatcctgtcacctctgactaaggggattttgggatttgtgttcacgctcaccgtgcccagtgagcgaggactgcagcgtagacgctttgtccaaaatgctctaaatggaaatggagacccaaacaacatggacagggcagtcaaactgtacaggaaattgaagagagagataacattccatggggctaaagaagttgcactcagttactcaaccggtgcacttgccagttgtatgggtctcatatacaac…
>A/turkey/Italy/21VIR9999/2021_H5N1_2021-11-22_MP	atgagtcttctaaccgaggtcgaaacgtacgttctctctatcgtcccgtcgggccccctcaaagccgagatcgcgcagagacttgaagatgtctttgcagggaagaacaccgatcttgaggctctcatggaatggctaaagacaagaccaatcctgtcacctctgactaaggggattttgggatttgtgttcacgctcaccgtgcccagtgagcgaggactgcagcgtagacgctttgtccaaaatgctctaaatggaaatggagacccaaacaacatggacagggcagtcaaactgtacaggaaattgaagagagagataacattccatggggctaaagaagttgcactcagttactcaaccggtgcacttgccagttgtatgggtctcatatacaac…
>A/chicken/Italy/21VIR10000/2021_H5N1_2021-11-22_MP	atgagtcttctaaccgaggtcgaaacgtacgttctctctatcgtcccgtcgggccccctcaaagccgagatcgcgcagagacttgaagatgtctttgcagggaagaacaccgatcttgaggctctcatggaatggctaaagacaagaccaatcctgtcacctctgactaaggggattttgggatttgtgttcacgctcaccgtgcccagtgagcgaggactgcagcgtagacgctttgtccaaaatgctctaaatggaaatggagacccaaacaacatggacagggcagtcaaactgtacaggaaattgaagagagagataacattccatggggctaaagaagttgcactcagttactcaaccggtgcacttgccagttgtatgggtctcatatacaac…
>A/turkey/Italy/21VIR10001/2021_H5N1_2021-11-22_MP	atgagtcttctaaccgaggtcgaaacgtacgttctctctatcgtcccgtcgggccccctcaaagccgagatcgcgcagagacttgaagatgtctttgcagggaagaacaccgatcttgaggctctcatggaatggctaaagacaagaccaatcctgtcacctctgactaaggggattttgggatttgtgttcacgctcaccgtgcccagtgagcgaggactgcagcgtagacgctttgtccaaaatgctctaaatggaaatggagacccaaacaacatggacagggcagtcaaactgtacaggaaattgaagagagagataacattccatggggctaaagaagttgcactcagttactcaaccggtgcacttgccagttgtatgggtctcatatacaac…
>A/turkey/Italy/21VIR9997/2021_H5N1_2021-11-22_MP	atgagtcttctaaccgaggtcgaaacgtacgttctctctatcgtcccgtcgggccccctcaaagccgagatcgcgcagagacttgaagatgtctttgcagggaagaacaccgatcttgaggctctcatggaatggctaaagacaagaccaatcctgtcacctctgactaaggggattttgggatttgtgttcacgctcaccgtgcccagtgagcgaggactgcagcgtagacgctttgtccaaaatgctctaaatggaaatggagacccaaacaacatggacagggcagtcaaactgtacaggaaattgaagagagagataacattccatggggctaaagaagttgcactcagttactcaaccggtgcacttgccagttgtatgggtctcatatacaac…
>A/turkey/Italy/21VIR9894-3/2021_H5N1_2021-11-23_MP	atgagtcttctaaccgaggtcgaaacgtacgttctctctatcgtcccgtcgggccccctcaaagccgagatcgcgcagagacttgaagatgtctttgcagggaagaacaccgatcttgaggctctcatggaatggctaaagacaagaccaatcctgtcacctctgactaaggggattttgggatttgtgttcacgctcaccgtgcccagtgagcgaggactgcagcgtagacgctttgtccaaaatgctctaaatggaaatggagacccaaacaacatggacagggcagtcaaactgtacaggaaattgaagagagagataacattccatggggctaaagaagttgcactcagttactcaaccggtgcacttgccagttgtatgggtctcatatacaac…
>A/chicken/Italy/21VIR9998/2021_H5N1_2021-11-22_MP	atgagtcttctaaccgaggtcgaaacgtacgttctctctatcgtcccgtcgggccccctcaaagccgagatcgcgcagagacttgaagatgtctttgcagggaagaacaccgatcttgaggctctcatggaatggctaaagacaagaccaatcctgtcacctctgactaaggggattttgggatttgtgttcacgctcaccgtgcccagtgagcgaggactgcagcgtagacgctttgtccaaaatgctctaaatggaaatggagacccaaacaacatggacagggcagtcaaactgtacaggaaattgaagagagagataacattccatggggctaaagaagttgcactcagttactcaaccggtgcacttgccagttgtatgggtctcatatacaac…
>A/turkey/Italy/21VIR9949-9/2021_H5N1_2021-11-23_MP	atgagtcttctaaccgaggtcgaaacgtacgttctctctatcgtcccgtcgggccccctcaaagccgagatcgcgcagagacttgaagatgtctttgcagggaagaacaccgatcttgaggctctcatggaatggctaaagacaagaccaatcctgtcacctctgactaaggggattttgggatttgtgttcacgctcaccgtgcccagtgagcgaggactgcagcgtagacgctttgtccaaaatgctctaaatggaaatggagacccaaacaacatggacagggcagtcaaactgtacaggaaattgaagagagagataacattccatggggctaaagaagttgcactcagttactcaaccggtgcacttgccagttgtatgggtctcatatacaac…
>A/chicken/Italy/21VIR9944-2/2021_H5N1_2021-11-23_MP	atgagtcttctaaccgaggtcgaaacgtacgttctctctatcgtcccgtcgggccccctcaaagccgagatcgcgcagagacttgaagatgtctttgcagggaagaacaccgatcttgaggctctcatggaatggctaaagacaagaccaatcctgtcacctctgactaaggggattttgggatttgtgttcacgctcaccgtgcccagtgagcgaggactgcagcgtagacgctttgtccaaaatgctctaaatggaaatggagacccaaacaacatggacagggcagtcaaactgtacaggaaattgaagagagagataacattccatggggctaaagaagttgcactcagttactcaaccggtgcacttgccagttgtatgggtctcatatacaac…
>A/chicken/Italy/21VIR10096/2021_H5N1_2021-11-23_MP	atgagtcttctaaccgaggtcgaaacgtacgttctctctatcgtcccgtcgggccccctcaaagccgagatcgcgcagagacttgaagatgtctttgcagggaagaacaccgatcttgaggctctcatggaatggctaaagacaagaccaatcctgtcacctctgactaaggggattttgggatttgtgttcacgctcaccgtgcccagtgagcgaggactgcagcgtagacgctttgtccaaaatgctctaaatggaaatggagacccaaacaacatggacagggcagtcaaactgtacaggaaattgaagagagagataacattccatggggctaaagaagttgcactcagttactcaaccggtgcacttgccagttgtatgggtctcatatacaac…
>A/chicken/Italy/21VIR9940-5/2021_H5N1_2021-11-23_MP	atgagtcttctaaccgaggtcgaaacgtacgttctctctatcgtcccgtcgggccccctcaaagccgagatcgcgcagagacttgaagatgtctttgcagggaagaacaccgatcttgaggctctcatggaatggctaaagacaagaccaatcctgtcacctctgactaaggggattttgggatttgtgttcacgctcaccgtgcccagtgagcgaggactgcagcgtagacgctttgtccaaaatgctctaaatggaaatggagacccaaacaacatggacagggcagtcaaactgtacaggaaattgaagagagagataacattccatggggctaaagaagttgcactcagttactcaaccggtgcacttgccagttgtatgggtctcatatacaac…
>A/turkey/Italy/21VIR10097/2021_H5N1_2021-11-23_MP	atgagtcttctaaccgaggtcgaaacgtacgttctctctatcgtcccgtcgggccccctcaaagccgagatcgcgcagagacttgaagatgtctttgcagggaagaacaccgatcttgaggctctcatggaatggctaaagacaagaccaatcctgtcacctctgactaaggggattttgggatttgtgttcacgctcaccgtgcccagtgagcgaggactgcagcgtagacgctttgtccaaaatgctctaaatggaaatggagacccaaacaacatggacagggcagtcaaactgtacaggaaattgaagagagagataacattccatggggctaaagaagttgcactcagttactcaaccggtgcacttgccagttgtatgggtctcatatacaac…
>A/chicken/Italy/21VIR10093/2021_H5N1_2021-11-23_MP	atgagtcttctaaccgaggtcgaaacgtacgttctctctatcgtcccgtcgggccccctcaaagccgagatcgcgcagagacttgaagatgtctttgcagggaagaacaccgatcttgaggctctcatggaatggctaaagacaagaccaatcctgtcacctctgactaaggggattttgggatttgtgttcacgctcaccgtgcccagtgagcgaggactgcagcgtagacgctttgtccaaaatgctctaaatggaaatggagacccaaacaacatggacagggcagtcaaactgtacaggaaattgaagagagagataacattccatggggctaaagaagttgcactcagttactcaaccggtgcacttgccagttgtatgggtctcatatacaac…
>A/chicken/Italy/21VIR10094/2021_H5N1_2021-11-23_MP	atgagtcttctaaccgaggtcgaaacgtacgttctctctatcgtcccgtcgggccccctcaaagccgagatcgcgcagagacttgaagatgtctttgcagggaagaacaccgatcttgaggctctcatggaatggctaaagacaagaccaatcctgtcacctctgactaaggggattttgggatttgtgttcacgctcaccgtgcccagtgagcgaggactgcagcgtagacgctttgtccaaaatgctctaaatggaaatggagacccaaacaacatggacagggcagtcaaactgtacaggaaattgaagagagagataacattccatggggctaaagaagttgcactcagttactcaaccggtgcacttgccagttgtatgggtctcatatacaac…
>A/turkey/Italy/21VIR10095/2021_H5N1_2021-11-23_MP	atgagtcttctaaccgaggtcgaaacgtacgttctctctatcgtcccgtcgggccccctcaaagccgagatcgcgcagagacttgaagatgtctttgcagggaagaacaccgatcttgaggctctcatggaatggctaaagacaagaccaatcctgtcacctctgactaaggggattttgggatttgtgttcacgctcaccgtgcccagtgagcgaggactgcagcgtagacgctttgtccaaaatgctctaaatggaaatggagacccaaacaacatggacagggcagtcaaactgtacaggaaattgaagagagagataacattccatggggctaaagaagttgcactcagttactcaaccggtgcacttgccagttgtatgggtctcatatacaac…
>A/turkey/Italy/21VIR9901-3/2021_H5N1_2021-11-23_MP	atgagtcttctaaccgaggtcgaaacgtacgttctctctatcgtcccgtcgggccccctcaaagccgagatcgcgcagagacttgaagatgtctttgcagggaagaacaccgatcttgaggctctcatggaatggctaaagacaagaccaatcctgtcacctctgactaaggggattttgggatttgtgttcacgctcaccgtgcccagtgagcgaggactgcagcgtagacgctttgtccaaaatgctctaaatggaaatggagacccaaacaacatggacagggcagtcaaactgtacaggaaattgaagagagagataacattccatggggctaaagaagttgcactcagttactcaaccggtgcacttgccagttgtatgggtctcatatacaac…
>A/turkey/Italy/21VIR10092/2021_H5N1_2021-11-23_MP	atgagtcttctaaccgaggtcgaaacgtacgttctctctatcgtcccgtcgggccccctcaaagccgagatcgcgcagagacttgaagatgtctttgcagggaagaacaccgatcttgaggctctcatggaatggctaaagacaagaccaatcctgtcacctctgactaaggggattttgggatttgtgttcacgctcaccgtgcccagtgagcgaggactgcagcgtagacgctttgtccaaaatgctctaaatggaaatggagacccaaacaacatggacagggcagtcaaactgtacaggaaattgaagagagagataacattccatggggctaaagaagttgcactcagttactcaaccggtgcacttgccagttgtatgggtctcatatacaac…
>A/Guinea_fowl/Italy/21VIR10231/2021_H5N1_2021-11-24_MP	atgagtcttctaaccgaggtcgaaacgtacgttctctctatcgtcccgtcgggccccctcaaagccgagatcgcgcagagacttgaagatgtctttgcagggaagaacaccgatcttgaggctctcatggaatggctaaagacaagaccaatcctgtcacctctgactaaggggattttgggatttgtgttcacgctcaccgtgcccagtgagcgaggactgcagcgtagacgctttgtccaaaatgctctaaatggaaatggagacccaaacaacatggacagggcagtcaaactgtacaggaaattgaagagagagataacattccatggggctaaagaagttgcactcagttactcaaccggtgcacttgccagttgtatgggtctcatatacaac…
>A/Guinea_fowl/Italy/21VIR10216/2021_H5N1_2021-11-24_MP	atgagtcttctaaccgaggtcgaaacgtacgttctctctatcgtcccgtcgggccccctcaaagccgagatcgcgcagagacttgaagatgtctttgcagggaagaacaccgatcttgaggctctcatggaatggctaaagacaagaccaatcctgtcacctctgactaaggggattttgggatttgtgttcacgctcaccgtgcccagtgagcgaggactgcagcgtagacgctttgtccaaaatgctctaaatggaaatggagacccaaacaacatggacagggcagtcaaactgtacaggaaattgaagagagagataacattccatggggctaaagaagttgcactcagttactcaaccggtgcacttgccagttgtatgggtctcatatacaac…
>A/chicken/Italy/21VIR10252/2021_H5N1_2021-11-25_MP	atgagtcttctaaccgaggtcgaaacgtacgttctctctatcgtcccgtcgggccccctcaaagccgagatcgcgcagagacttgaagatgtctttgcagggaagaacaccgatcttgaggctctcatggaatggctaaagacaagaccaatcctgtcacctctgactaaggggattttgggatttgtgttcacgctcaccgtgcccagtgagcgaggactgcagcgtagacgctttgtccaaaatgctctaaatggaaatggagacccaaacaacatggacagggcagtcaaactgtacaggaaattgaagagagagataacattccatggggctaaagaagttgcactcagttactcaaccggtgcacttgccagttgtatgggtctcatatacaac…
>A/turkey/Italy/21VIR10103/2021_H5N1_2021-11-24_MP	atgagtcttctaaccgaggtcgaaacgtacgttctctctatcgtcccgtcgggccccctcaaagccgagatcgcgcagagacttgaagatgtctttgcagggaagaacaccgatcttgaggctctcatggaatggctaaagacaagaccaatcctgtcacctctgactaaggggattttgggatttgtgttcacgctcaccgtgcccagtgagcgaggactgcagcgtagacgctttgtccaaaatgctctaaatggaaatggagacccaaacaacatggacagggcagtcaaactgtacaggaaattgaagagagagataacattccatggggctaaagaagttgcactcagttactcaaccggtgcacttgccagttgtatgggtctcatatacaac…
>A/pheasant/Italy/21VIR10359/2021_H5N1_2021-11-25_MP	atgagtcttctaaccgaggtcgaaacgtacgttctctctatcgtcccgtcgggccccctcaaagccgagatcgcgcagagacttgaagatgtctttgcagggaagaacaccgatcttgaggctctcatggaatggctaaagacaagaccaatcctgtcacctctgactaaggggattttgggatttgtgttcacgctcaccgtgcccagtgagcgaggactgcagcgtagacgctttgtccaaaatgctctaaatggaaatggagacccaaacaacatggacagggcagtcaaactgtacaggaaattgaagagagagataacattccatggggctaaagaagttgcactcagttactcaaccggtgcacttgccagttgtatgggtctcatatacaac…
>A/chicken/Italy/21VIR10146/2021_H5N1_2021-11-25_MP	atgagtcttctaaccgaggtcgaaacgtacgttctctctatcgttccgtcgggccccctcaaagccgagatcgcgcagagacttgaagatgtctttgcagggaagaacaccgatcttgaggctctcatggaatggctaaagacaagaccaatcctgtcacctctgactaaggggattttgggatttgtgttcacgctcaccgtgcccagtgagcgaggactgcagcgtagacgctttgtccaaaatgctctaaatggaaatggagacccaaacaacatggacagggcagtcaaactgtacaggaaattgaagagagagataacattccatggggctaaagaagttgcactcagttactcaaccggtgcacttgccagttgtatgggtctcatatacaac…
>A/quail/Italy/21VIR10356/2021_H5N1_2021-11-26_MP	atgagtcttctaaccgaggtcgaaacgtacgttctctctatcgtcccgtcgggccccctcaaagccgagatcgcgcagagacttgaagatgtctttgcagggaagaacaccgatcttgaggctctcatggaatggctaaagacaagaccaatcctgtcacctctgactaaggggattttgggatttgtgttcacgctcaccgtgcccagtgagcgaggactgcagcgtagacgctttgtccaaaatgctctaaatggaaatggagacccaaacaacatggacagggcagtcaaactgtacaggaaattgaagagagagataacattccatggggctaaagaagttgcactcagttactcaaccggtgcacttgccagttgtatgggtctcatatacaac…
>A/guinea_fowl/Italy/21VIR10351/2021_H5N1_2021-11-26_MP	atgagtcttctaaccgaggtcgaaacgtacgttctctctatcgtcccgtcgggccccctcaaagccgagatcgcgcagagacttgaagatgtctttgcagggaagaacaccgatcttgaggctctcatggaatggctaaagacaagaccaatcctgtcacctctgactaaggggattttgggatttgtgttcacgctcaccgtgcccagtgagcgaggactgcagcgtagacgctttgtccaaaatgctctaaatggaaatggagacccaaacaacatggacagggcagtcaaactgtacaggaaattgaagagagagataacattccatggggctaaagaagttgcactcagttactcaaccggtgcacttgccagttgtatgggtctcatatacaac…
>A/turkey/Italy/21VIR9519-1/2021_H5N1_2021-11-14_MP	atgagtcttctaaccgaggtcgaaacgtacgttctctctatcgtcccgtcgggccccctcaaagccgagatcgcgcagagacttgaagatgtctttgcagggaagaacaccgatcttgaggctctcatggaatggctaaagacaagaccaatcctgtcacctctgactaaggggattttgggatttgtgttcacgctcaccgtgcccagtgagcgaggactgcagcgtagacgctttgtccaaaatgctctaaatggaaatggagacccaaacaacatggacagggcagttaaactgtacaggaaattgaagagagagataacattccatggggctaaagaagttgcactcagttactcaaccggtgcacttgccagttgtatgggtctcatatacaac…
>A/Eurasian_wigeon/Italy/22VIR12556-3/2022_H5N1_2022-11-29_MP	atgagtcttctaaccgaggtcgaaacgtacgttctctctatcgtcccgtcgggccccctcaaagccgagatcgcgcagagacttgaagatgtctttgcagggaagaacatcgatcttgaggctctcatggaatggctaaagacaagaccaatcctgtcacctatgactaaggggattttgggatttgtgttcacgctcaccgtgcccagtgagcgaggactgcagcgtagacgctttgtccaaaatgctctaaatggaaatggagacccaaacaacatggacagggcagtcaaactgtacaagaaattgaagagagagataacattccatggggctaaagaagttgcactcagttactcaaccggtgcacttgccagttgtatgggtctcatatacaac…
>A/turkey/Italy/21VIR9518-1/2021_H5N1_2021-11-14_MP	atgagtcttctaaccgaggtcgaaacgtacgttctctctatcgtcccgtcgggccccctcaaagccgagatcgcgcagagacttgaagatgtctttgcagggaagaacaccgatcttgaggctctcatggaatggctaaagacaagaccaatcctgtcacctctgactaaggggattttgggatttgtgttcacgctcaccgtgcccagtgagcgaggactgcagcgtagacgctttgtccaaaatgctctaaatggaaatggagacccaaacaacatggacagggcagtcaaactgtacaggaaattgaagagagagataacattccatggggctaaagaagttgcactcagttactcaaccggtgcacttgccagttgtatgggtctcatatacaac…
>A/swan/Italy/22VIR12326-1/2022_H5N1_2022-11-27_MP	atgagtcttctaaccgaggtcgaaacgtacgttctctctatcgtcccgtcgggccccctcaaagccgagatcgcgcagagacttgaagatgtctttgcagggaagaacaccgatcttgaggctctcatggaatggctaaagacaagaccaatcctgtcacctatgactaaggggattttgggatttgtgttcacgctcaccgtgcccagtgagcgaggactgcagcgtagacgctttgtccaaaatgctctaaatggaaatggagacccaaacaacatggacagggcagtcaaactgtacaagaaattgaagagagagataacattccatggggctaaagaagttgcactcagttactcaaccggtgcacttgccagttgtatgggtctcatatacaac…
>A/turkey/Italy/21VIR9643-2/2021_H5N1_2021-11-15_MP	atgagtcttctaaccgaggtcgaaacgtacgttctctctatcgtcccgtcgggccccctcaaagccgagatcgcgcagagacttgaagatgtctttgcagggaagaacaccgatcttgaggctctcatggaatggctaaagacaagaccaatcctgtcacctctgactaaggggattttgggatttgtgttcacgctcaccgtgcccagtgagcgaggactgcagcgtagacgctttgtccaaaatgctctaaatggaaatggagacccaaacaacatggacagggcagtcaaactgtacaggaaattgaagagagagataacattccatggggctaaagaagttgcactcagttactcaaccggtgcacttgccagttgtatgggtctcatatacaac…
>A/wild_goose/Italy/22VIR12222-2/2022_H5N1_2022-11-25_MP	atgagtcttctaaccgaggtcgaaacgtacgttctctctatcgtcccgtcgggccccctcaaagccgagatcgcgcagagacttgaagatgtctttgcagggaagaacaccgatcttgaggctctcatggaatggctaaagacaagaccaatcctgtcacctatgactaaggggattttgggatttgtgttcacgctcaccgtgcccagtgagcgaggactgcagcgtagacgctttgtccaaaatgctctaaatggaaatggagacccaaacaacatggacagggcagtcaaactgtacaagaaattgaagagagagataacattccatggggctaaagaagttgcactcagttactcaaccggtgcacttgccagttgtatgggtctcatatacaac…
>A/grey_heron/Italy/22VIR12939-3/2022_H5N1_2022-11-20_MP	atgagtcttctaaccgaggtcgaaacgtacgttctctctatcgtcccgtcgggccccctcaaagccgagatcgcgcagagacttgaagatgtctttgcagggaagaacaccgatcttgaggctctcatggaatggctaaagacaagaccaatcctgtcacctatgactaaggggattttgggatttgtgttcacgctcaccgtgcccagtgaacgaggactgcagcgtagacgctttgtccaaaatgctctaaatggaaatggagacccaaacaacatggacagggcagtcaaactgtacaaaaaattgaagagagagataactttccatggggctaaagaagttgcactcagttactcaaccggtgcacttgccagttgcatgggtctcatatacaac…
>A/turkey/Italy/21VIR9520-1/2021_H5N1_2021-11-14_MP	atgagtcttctaaccgaggtcgaaacgtacgttctctctatcgtcccgtcgggccccctcaaagccgagatcgcgcagagacttgaagatgtctttgcagggaagaacaccgatcttgaggctctcatggaatggctaaagacaagaccaatcctgtcacctctgactaaggggattttgggatttgtgttcacgctcaccgtgcccagtgagcgaggactgcagcgtagacgctttgtccaaaatgctctaaatggaaatggagacccaaacaacatggacagggcagtcaaactgtacaggaaattgaagagagagataacattccatggggctaaagaagttgcactcagttactcaaccggtgcacttgccagttgtatgggtctcatatacaac…
>A/swan/Italy/23VIR147-2/2022_H5N1_2022-12-29_MP	atgagtcttctaaccgaggtcgaaacgtacgttctctctatcgtcccgtcgggccccctcaaagccgagatcgcgcagagacttgaagatgtctttgcagggaagaacaccgatcttgaggctctcatggaatggctaaagacaagaccaatcctgtcacctatgactaaggggattttgggatttgtgttcacgctcaccgtgcccagtgagcgaggactgcagcgtagacgctttgtccaaaatgctctaaatggaaatggagacccaaacaacatggacagggcagtcaaactgtacaagaaattgaagagagagataacattccatggggctaaagaagttgcactcagttactcaaccggtgcacttgccagttgtatgggtctcatatacaac…
>A/turkey/Italy/21VIR9645-2/2021_H5N1_2021-11-15_MP	atgagtcttctaaccgaggtcgaaacgtacgttctctctatcgtcccgtcgggccccctcaaagccgagatcgcgcagagacttgaagatgtctttgcagggaagaacaccgatcttgaggctctcatggaatggctaaagacaagaccaatcctgtcacctctgactaaggggattttgggatttgtgttcacgctcaccgtgcccagtgagcgaggactgcagcgtagacgctttgtccaaaatgctctaaatggaaatggagacccaaacaacatggacagggcagtcaaactgtacaggaaattgaagagagagataacattccatggggctaaagaagttgcactcagttactcaaccggtgcacttgccagttgtatgggtctcatatacaac…
>A/teal/Italy/22VIR12727-1/2022_H5N1_2022-12-11_MP	atgagtcttctaaccgaggtcgaaacgtacgttctctctatcgtcccgtcgggccccctcaaagccgagatcgcgcagagacttgaagatgtctttgcagggaagaacaccgatcttgaggctctcatggaatggctaaagacaagaccaatcctgtcacctatgactaaggggattttgggatttgtgttcacgctcaccgtgcccagtgagcgaggactgcagcgtagacgctttgtccaaaatgctctaaatggaaatggagacccaaacaatatggacagggcagtcaaactgtacaagaaattgaagagagagataacattccatggggctaaagaagttgcactcagttactcaaccggtgcacttgccagttgtatgggtctcatatacaac…
>A/turkey/Italy/21VIR9644-2/2021_H5N1_2021-11-15_MP	atgagtcttctaaccgaggtcgaaacgtacgttctctctatcgtcccgtcgggccccctcaaagccgagatcgcgcagagacttgaagatgtctttgcagggaagaacaccgatcttgaggctctcatggaatggctaaagacaagaccaatcctgtcacctctgactaaggggattttgggatttgtgttcacgctcaccgtgcccagtgagcgaggactgcagcgtagacgctttgtccaaaatgctctaaatggaaatggagacccaaacaacatggacagggcagtcaaactgtacaggaaattgaagagagagataacattccatggggctaaagaagttgcactcagttactcaaccggtgcacttgccagttgtatgggtctcatatacaac…
>A/turkey/Italy/21VIR9579-10/2021_H5N1_2021-11-15_MP	atgagtcttctaaccgaggtcgaaacgtacgttctctctatcgtcccgtcgggccccctcaaagccgagatcgcgcagagacttgaagatgtctttgcagggaagaacaccgatcttgaggctctcatggaatggctaaagacaagaccaatcctgtcacctctgactaaggggattttgggatttgtgttcacgctcaccgtgcccagtgagcgaggactgcagcgtagacgctttgtccaaaatgctctaaatggaaatggagacccaaacaacatggacagggcagtcaaactgtacaggaaattgaagagagagataacattccatggggctaaagaagttgcactcagttactcaaccggtgcacttgccagttgtatgggtctcatatacaac…
>A/Eurasian_wigeon/Italy/22VIR12328-1/2022_H5N1_2022-12-01_MP	atgagtcttctaaccgaggtcgaaacgtacgttctctctatcgtcccgtcgggccccctcaaagccgagatcgcgcagagacttgaagatgtctttgcagggaagaacaccgatcttgaggctctcatggaatggctaaagacaagaccaatcctgtcacctatgactaaggggattttgggatttgtgttcacgctcaccgtgcccagtgagcgaggactgcagcgtagacgctttgtccaaaatgctctaaatggaaatggagacccaaacaacatggacagggcagtcaaactgtacaagaaattgaagagagagataacattccatggggctaaagaagttgcactcagttactcaaccggtgcacttgccagttgtatgggtctcatatacaac…
>A/greater_white-fronted_goose/Italy/22VIR12557-4/2022_H5N1_2022-11-29_MP	atgagtcttctaaccgaggtcgaaacgtacgttctctctatcgtcccgtcgggccccctcaaagccgagatcgcgcagagacttgaagatgtctttgcagggaagaacaccgatcttgaggctctcatggaatggctaaagacaagaccaatcctgtcacctatgactaaggggattttgggatttgtgttcacgctcaccgtgcccagtgagcgaggactgcagcgtagacgctttgtccaaaatgctctaaatggaaatggagacccaaacaacatggacagggcagtcaaactgtacaagaaattgaagagagagataacattccatggggctaaagaagttgcactcagttactcaaccggtgcacttgccagttgtatgggtctcatatacaac…
>A/chicken/Italy/21VIR9580-23/2021_H5N1_2021-11-15_MP	atgagtcttctaaccgaggtcgaaacgtacgttctctctatcgtcccgtcgggccccctcaaagccgagatcgcgcagagacttgaagatgtctttgcagggaagaacaccgatcttgaggctctcatggaatggctaaagacaagaccaatcctgtcacctctgactaaggggattttgggatttgtgttcacgctcaccgtgcccagtgagcgaggactgcagcgtagacgctttgtccaaaatgctctaaatggaaatggagacccaaacaacatggacagggcagtcaaactgtacaggaaattgaagagagagataacattccatggggctaaagaagttgcactcagttactcaaccggtgcacttgccagttgtatgggtctcatatacaac…
>A/turkey/Italy/21VIR9651-2/2021_H5N1_2021-11-15_MP	atgagtcttctaaccgaggtcgaaacgtacgttctctctatcgtcccgtcgggccccctcaaagccgagatcgcgcagagacttgaagatgtctttgcagggaagaacaccgatcttgaggctctcatggaatggctaaagacaagaccaatcctgtcacctctgactaaggggattttgggatttgtgttcacgctcaccgtgcccagtgagcgaggactgcagcgtagacgctttgtccaaaatgctctaaatggaaatggagacccaaacaacatggacagggcagtcaaactgtacaggaaattgaagagagagataacattccatggggctaaagaagttgcactcagttactcaaccggtgcacttgccagttgtatgggtctcatatacaac…
>A/turkey/Italy/21VIR9648-2/2021_H5N1_2021-11-15_MP	atgagtcttctaaccgaggtcgaaacgtacgttctctctatcgtcccgtcgggccccctcaaagccgagatcgcgcagagacttgaagatgtctttgcagggaagaacaccgatcttgaggctctcatggaatggctaaagacaagaccaatcctgtcacctctgactaaggggattttgggatttgtgttcacgctcaccgtgcccagtgagcgaggactgcagcgtagacgctttgtccaaaatgctctaaatggaaatggagacccaaacaacatggacagggcagtcaaactgtacaggaaattgaagagagagataacattccatggggctaaagaagttgcactcagttactcaaccggtgcacttgccagttgtatgggtctcatatacaac…
>A/black-headed_gull/Italy/23VIR1107-4/2022_H5N1_2022-12-30_MP	atgagtcttctaaccgaggtcgaaacgtacgttctctctatcgtcccgtcgggccccctcaaagccgagatcgcgcagagacttgaagatgtctttgcagggaagaacaccgatcttgaggctctcatggaatggctaaagacaagaccaatcctgtcacctatgactaaggggattttgggatttgtgttcacgctcaccgtgcccagtgagcgaggactgcagcgtagacgctttgtccaaaatgctctaaatggaaatggagacccaaacaacatggacagggcagtcaaactgtacaagaaattgaagagagagataacattccatggggctaaagaagttgcactcagttactcaaccggtgcacttgccagttgtatgggtctcatatacaac…
>A/turkey/Italy/21VIR9646-2/2021_H5N1_2021-11-15_MP	atgagtcttctaaccgaggtcgaaacgtacgttctctctatcgtcccgtcgggccccctcaaagccgagatcgcgcagagacttgaagatgtctttgcagggaagaacaccgatcttgaggctctcatggaatggctaaagacaagaccaatcctgtcacctctgactaaggggattttgggatttgtgttcacgctcaccgtgcccagtgagcgaggactgcagcgtagacgctttgtccaaaatgctctaaatggaaatggagacccaaacaacatggacagggcagtcaaactgtacaggaaattgaagagagagataacattccatggggctaaagaagttgcactcagttactcaaccggtgcacttgccagttgtatgggtctcatatacaac…
>A/turkey/Italy/21VIR9650-2/2021_H5N1_2021-11-15_MP	atgagtcttctaaccgaggtcgaaacgtacgttctctctatcgtcccgtcgggccccctcaaagccgagatcgcgcagagacttgaagatgtctttgcagggaagaacaccgatcttgaggctctcatggaatggctaaagacaagaccaatcctgtcacctctgactaaggggattttgggatttgtgttcacgctcaccgtgcccagtgagcgaggactgcagcgtagacgctttgtccaaaatgctctaaatggaaatggagacccaaacaacatggacagggcagtcaaactgtacaggaaattgaagagagagataacattccatggggctaaagaagttgcactcagttactcaaccggtgcacttgccagttgtatgggtctcatatacaac…
>A/turkey/Italy/21VIR9694-2/2021_H5N1_2021-11-16_MP	atgagtcttctaaccgaggtcgaaacgtacgttctctctatcgtcccgtcgggccccctcaaagccgagatcgcgcagagacttgaagatgtctttgcagggaagaacaccgatcttgaggctctcatggaatggctaaagacaagaccaatcctgtcacctctgactaaggggattttgggatttgtgttcacgctcaccgtgcccagtgagcgaggactgcagcgtagacgctttgtccaaaatgctctaaatggaaatggagacccaaacaacatggacagggcagtcaaactgtacaggaaattgaagagagagataacattccatggggctaaagaagttgcactcagttactcaaccggtgcacttgccagttgtatgggtctcatatacaac…
>A/turkey/Italy/21VIR9647-2/2021_H5N1_2021-11-15_MP	atgagtcttctaaccgaggtcgaaacgtacgttctctctatcgtcccgtcgggccccctcaaagccgagatcgcgcagagacttgaagatgtctttgcagggaagaacaccgatcttgaggctctcatggaatggctaaagacaagaccaatcctgtcacctctgactaaggggattttgggatttgtgttcacgctcaccgtgcccagtgagcgaggactgcagcgtagacgctttgtccaaaatgctctaaatggaaatggagacccaaacaacatggacagggcagtcaaactgtacaggaaattgaagagagagataacattccatggggctaaagaagttgcactcagttactcaaccggtgcacttgccagttgtatgggtctcatatacaac…
>A/turkey/Italy/21VIR9695-4/2021_H5N1_2021-11-16_MP	atgagtcttctaaccgaggtcgaaacgtacgttctctctatcgtcccgtcgggccccctcaaagccgagatcgcgcagagacttgaagatgtctttgcagggaagaacaccgatcttgaggctctcatggaatggctaaagacaagaccaatcctgtcacctctgactaaggggattttgggatttgtgttcacgctcaccgtgcccagtgagcgaggactgcagcgtagacgctttgtccaaaatgctctaaatggaaatggagacccaaacaacatggacagggcagtcaaactgtacaggaaattgaagagagagataacattccatggggctaaagaagttgcactcagttactcaaccggtgcacttgccagttgtatgggtctcatatacaac…
>A/turkey/Italy/21VIR9692-16/2021_H5N1_2021-11-16_MP	atgagtcttctaaccgaggtcgaaacgtacgttctctctatcgtcccgtcgggccccctcaaagccgagatcgcgcagagacttgaagatgtctttgcagggaagaacaccgatcttgaggctctcatggaatggctaaagacaagaccaatcctgtcacctctgactaaggggattttgggatttgtgttcacgctcaccgtgcccagtgagcgaggactgcagcgtagacgctttgtccaaaatgctctaaatggaaatggagacccaaacaacatggacagggcagtcaaactgtacaggaaattgaagagagagataacattccatggggctaaagaagttgcactcagttactcaaccggtgcacttgccagttgtatgggtctcatatacaac…
>A/turkey/Italy/21VIR9696-2/2021_H5N1_2021-11-16_MP	atgagtcttctaaccgaggtcgaaacgtacgttctctctatcgtcccgtcgggccccctcaaagccgagatcgcgcagagacttgaagatgtctttgcagggaagaacaccgatcttgaggctctcatggaatggctaaagacaagaccaatcctgtcacctctgactaaggggattttgggatttgtgttcacgctcaccgtgcccagtgagcgaggactgcagcgtagacgctttgtccaaaatgctctaaatggaaatggagacccaaacaacatggacagggcagtcaaactgtacaggaaattgaagagagagataacattccatggggctaaagaagttgcactcagttactcaaccggtgcacttgccagttgtatgggtctcatatacaac…
>A/turkey/Italy/21VIR9693-3/2021_H5N1_2021-11-16_MP	atgagtcttctaaccgaggtcgaaacgtacgttctctctatcgtcccgtcgggccccctcaaagccgagatcgcgcagagacttgaagatgtctttgcagggaagaacaccgatcttgaggctctcatggaatggctaaagacaagaccaatcctgtcacctctgactaaggggattttgggatttgtgttcacgctcaccgtgcccagtgagcgaggactgcagcgtagacgctttgtccaaaatgctctaaatggaaatggagacccaaacaacatggacagggcagtcaaactgtacaggaaattgaagagagagataacattccatggggctaaagaagttgcactcagttactcaaccggtgcacttgccagttgtatgggtctcatatacaac…
>A/turkey/Italy/21VIR9769-4/2021_H5N1_2021-11-17_MP	atgagtcttctaaccgaggtcgaaacgtacgttctctctatcgtcccgtcgggccccctcaaagccgagatcgcgcagagacttgaagatgtctttgcagggaagaacaccgatcttgaggctctcatggaatggctaaagacaagaccaatcctgtcacctctgactaaggggattttgggatttgtgttcacgctcaccgtgcccagtgagcgaggactgcagcgtagacgctttgtccaaaatgctctaaatggaaatggagacccaaacaacatggacagggcagtcaaactgtacaggaaattgaagagagagataacattccatggggctaaagaagttgcactcagttactcaaccggtgcacttgccagttgtatgggtctcatatacaac…
>A/turkey/Italy/21VIR9697-3_/2022_H5N1_2021-11-16_MP	atgagtcttctaaccgaggtcgaaacgtacgttctctctatcgtcccgtcgggccccctcaaagccgagatcgcgcagagacttgaagatgtctttgcagggaagaacaccgatcttgaggctctcatggaatggctaaagacaagaccaatcctgtcacctctgactaaggggattttgggatttgtgttcacgctcaccgtgcccagtgagcgaggactgcagcgtagacgctttgtccaaaatgctctaaatggaaatggagacccaaacaacatggacagggcagttaaactgtacaggaaattgaagagagagataacattccatggggctaaagaagttgcactcagttactcaaccggtgcacttgccagttgtatgggtctcatatacaac…
>A/chicken/Italy/21VIR9868-8/2021_H5N1_2021-11-17_MP	atgagtcttctaaccgaggtcgaaacgtacgttctctctatcgtcccgtcgggccccctcaaagccgagatcgcgcagagacttgaagatgtctttgcagggaagaacaccgatcttgaggctctcatggaatggctaaagacaagaccaatcctgtcacctctgactaaggggattttgggatttgtgttcacgctcaccgtgcccagtgagcgaggactgcagcgtagacgctttgtccaaaatgctctaaatggaaatggagacccaaacaacatggacagggcagtcaaactgtacaggaaattgaagagagagataacattccatggggctaaagaagttgcactcagttactcaaccggtgcacttgccagttgtatgggtctcatatacaac…
>A/turkey/Italy/21VIR9766-3/2021_H5N1_2021-11-17_MP	atgagtcttctaaccgaggtcgaaacgtacgttctctctatcgtcccgtcgggccccctcaaagccgagatcgcgcagagacttgaagatgtctttgcagggaagaacaccgatcttgaggctctcatggaatggctaaagacaagaccaatcctgtcacctctgactaaggggattttgggatttgtgttcacgctcaccgtgcccagtgagcgaggactgcagcgtagacgctttgtccaaaatgctctaaatggaaatggagacccaaacaacatggacagggcagtcaaactgtacaggaaattgaagagagagataacattccatggggctaaagaagttgcactcagttactcaaccggtgcacttgccagttgtatgggtctcatatacaac…
>A/turkey/Italy/21VIR9870-3/2021_H5N1_2021-11-18_MP	atgagtcttctaaccgaggtcgaaacgtacgttctctctatcgtcccgtcgggccccctcaaagccgagatcgcgcagagacttgaagatgtctttgcagggaagaacaccgatcttgaggctctcatggaatggctaaagacaagaccaatcctgtcacctctgactaaggggattttgggatttgtgttcacgctcaccgtgcccagtgagcgaggactgcagcgtagacgctttgtccaaaatgctctaaatggaaatggagacccaaacaacatggacagggcagttaaactgtacaggaaattgaagagagagataacattccatggggctaaagaagttgcactcagttactcaaccggtgcacttgccagttgtatgggtctcatatacaac…
>A/chicken/Italy/21VIR9902-2/2021_H5N1_2021-11-18_MP	atgagtcttctaaccgaggtcgaaacgtacgttctctctatcgtcccgtcgggccccctcaaagccgagatcgcgcagagacttgaagatgtctttgcagggaagaacaccgatcttgaggctctcatggaatggctaaagacaagaccaatcctgtcacctctgactaaggggattttgggatttgtgttcacgctcaccgtgcccagtgagcgaggactgcagcgtagacgctttgtccaaaatgctctaaatggaaatggagacccaaacaacatggacagggcagtcaaactgtacaggaaattgaagagagagataacattccatggggctaaagaagttgcactcagttactcaaccggtgcacttgccagttgtatgggtctcatatacaac…
>A/turkey/Italy/21VIR9903-2/2021_H5N1_2021-11-18_MP	atgagtcttctaaccgaggtcgaaacgtacgttctctctatcgtcccgtcgggccccctcaaagccgagatcgcgcagagacttgaagatgtctttgcagggaagaacaccgatcttgaggctctcatggaatggctaaagacaagaccaatcctgtcacctctgactaaggggattttgggatttgtgttcacgctcaccgtgcccagtgagcgaggactgcagcgtagacgctttgtccaaaatgctctaaatggaaatggagacccaaacaacatggacagggcagtcaaactgtacaggaaattgaagagagagataacattccatggggctaaagaagttgcactcagttactcaaccggtgcacttgccagttgtatgggtctcatatacaac…
>A/turkey/Italy/21VIR9869-4/2021_H5N1_2021-11-18_MP	atgagtcttctaaccgaggtcgaaacgtacgttctctctatcgtcccgtcgggccccctcaaagccgagatcgcgcagagacttgaagatgtctttgcagggaagaacaccgatcttgaggctctcatggaatggctaaagacaagaccaatcctgtcacctctgactaaggggattttgggatttgtgttcacgctcaccgtgcccagtgagcgaggactgcagcgtagacgctttgtccaaaatgctctaaatggaaatggagacccaaacaacatggacagggcagtcaaactgtacaggaaattgaagagagagataacattccatggggctaaagaagttgcactcagttactcaaccggtgcacttgccagttgtatgggtctcatatacaac…
>A/chicken/Italy/21VIR9904-16/2021_H5N1_2021-11-19_MP	atgagtcttctaaccgaggtcgaaacgtacgttctctctatcgtcccgtcgggccccctcaaagccgagatcgcgcagagacttgaagatgtctttgcagggaagaacaccgatcttgaggctctcatggaatggctaaagacaagaccaatcctgtcacctctgactaaggggattttgggatttgtgttcacgctcaccgtgcccagtgagcgaggactgcagcgtagacgctttgtccaaaatgctctaaatggaaatggagacccaaacaacatggacagggcagtcaaactgtacaggaaattgaagagagagataacattccatggggctaaagaagttgcactcagttactcaaccggtgcacttgccagttgtatgggtctcatatacaac…
>A/chicken/Italy/21VIR9830-27/2021_H5N1_2021-11-19_MP	atgagtcttctaaccgaggtcgaaacgtacgttctctctatcgtcccgtcgggccccctcaaagccgagatcgcgcagagacttgaagatgtctttgcagggaagaacaccgatcttgaggctctcatggaatggctaaagacaagaccaatcctgtcacctctgactaaggggattttgggatttgtgttcacgctcaccgtgcccagtgagcgaggactgcagcgtagacgctttgtccaaaatgctctaaatggaaatggagacccaaacaacatggacagggcagtcaaactgtacaggaaattgaagagagagataacattccatggggctaaagaagttgcactcagttactcaaccggtgcacttgccagttgtatgggtctcatatacaac…
>A/chicken/Italy/21VIR9904-18/2021_H5N1_2021-11-19_MP	atgagtcttctaaccgaggtcgaaacgtacgttctctctatcgtcccgtcgggccccctcaaagccgagatcgcgcagagacttgaagatgtctttgcagggaagaacaccgatcttgaggctctcatggaatggctaaagacaagaccaatcctgtcacctctgactaaggggattttgggatttgtgttcacgctcaccgtgcccagtgagcgaggactgcagcgtagacgctttgtccaaaatgctctaaatggaaatggagacccaaacaacatggacagggcagtcaaactgtacaggaaattgaagagagagataacattccatggggctaaagaagttgcactcagttactcaaccggtgcacttgccagttgtatgggtctcatatacaac…
>A/chicken/Italy/21VIR9904-17/2021_H5N1_2021-11-19_MP	atgagtcttctaaccgaggtcgaaacgtacgttctctctatcgtcccgtcgggccccctcaaagccgagatcgcgcagagacttgaagatgtctttgcagggaagaacaccgatcttgaggctctcatggaatggctaaagacaagaccaatcctgtcacctctgactaaggggattttgggatttgtgttcacgctcaccgtgcccagtgagcgaggactgcagcgtagacgctttgtccaaaatgctctaaatggaaatggagacccaaacaacatggacagggcagtcaaactgtacaggaaattgaagagagagataacattccatggggctaaagaagttgcactcagttactcaaccggtgcacttgccagttgtatgggtctcatatacaac…
>A/turkey/Italy/21VIR9905-2/2021_H5N1_2021-11-19_MP	atgagtcttctaaccgaggtcgaaacgtacgttctctctatcgtcccgtcgggccccctcaaagccgagatcgcgcagagacttgaagatgtctttgcagggaagaacaccgatcttgaggctctcatggaatggctaaagacaagaccaatcctgtcacctctgactaaggggattttgggatttgtgttcacgctcaccgtgcccagtgagcgaggactgcagcgtagacgctttgtccaaaatgctctaaatggaaatggagacccaaacaacatggacagggcagtcaaactgtacaggaaattgaagagagagataacattccatggggctaaagaagttgcactcagttactcaaccggtgcacttgccagttgtatgggtctcatatacaac…
>A/turkey/Italy/21VIR9906-2/2021_H5N1_2021-11-19_MP	atgagtcttctaaccgaggtcgaaacgtacgttctctctatcgtcccgtcgggccccctcaaagccgagatcgcgcagagacttgaagatgtctttgcagggaagaacaccgatcttgaggctctcatggaatggctaaagacaagaccaatcctgtcacctctgactaaggggattttgggatttgtgttcacgctcaccgtgcccagtgagcgaggactgcagcgtagacgctttgtccaaaatgctctaaatggaaatggagacccaaacaacatggacagggcagtcaaactgtacaggaaattgaagagagagataacattccatggggctaaagaagttgcactcagttactcaaccggtgcacttgccagttgtatgggtctcatatacaac…
>A/turkey/Italy/21VIR8926-1/2021_H5N1_2021-10-30_MP	atgagtcttctaaccgaggtcgaaacgtacgttctctctatcgtcccgtcgggccccctcaaagccgagatcgcgcagagacttgaagatgtctttgcagggaagaacaccgatcttgaggctctcatggaatggctaaagacaagaccaatcctgtcacctctgactaaggggattttgggatttgtgttcacgctcaccgtgcccagtgagcgaggactgcagcgtagacgctttgtccaaaatgctctaaatggaaatggagacccaaacaacatggacagggcagtcaaactgtacaggaaattgaagagagagataacattccatggggctaaagaagttgcactcagttactcaaccggtgcacttgccagttgtatgggtctcatatacaac…
>A/turkey/Italy/21VIR8925-6/2021_H5N1_2021-10-29_MP	atgagtcttctaaccgaggtcgaaacgtacgttctctctatcgtcccgtcgggccccctcaaagccgagatcgcgcagagacttgaagatgtctttgcagggaagaacaccgatcttgaggctctcatggaatggctaaagacaagaccaatcctgtcacctctgactaaggggattttgggatttgtgttcacgctcaccgtgcccagtgagcgaggactgcagcgtagacgctttgtccaaaatgctctaaatggaaatggagacccaaacaacatggacagggcagtcaaactgtacaggaaattgaagagagagataacattccatggggctaaagaagttgcactcagttactcaaccggtgcacttgccagttgtatgggtctcatatacaac…
>A/turkey/Italy/21VIR9073-3/2021_H5N1_2021-11-02_MP	atgagtcttctaaccgaggtcgaaacgtacgttctctctatcgtcccgtcgggccccctcaaagccgagatmgcgcagagacttgaagatgtctttgcagggaagaacaccgatcttgaggctctcatggaatggctaaagacaagaccaatcctgtcacctctgactaaggggattttgggatttgtgttcacgctcaccgtgcccagtgagcgaggactgcagcgtagacgctttgtccaaaatgctctaaatggaaatggagacccaaacaacatggacagggcagtcaaactgtacaggaaattgaagagagagataacattccatggggctaaagaagttgcactcagttactcaaccggtgcacttgccagttgtatgggtctcatatacaac…
>A/turkey/Italy/21VIR8926-2/2021_H5N1_2021-10-30_MP	atgagtcttctaaccgaggtcgaaacgtacgttctctctatcgtcccgtcgggccccctcaaagccgagatcgcgcagagacttgaagatgtctttgcagggaagaacaccgatcttgaggctctcatggaatggctaaagacaagaccaatcctgtcacctctgactaaggggattttgggatttgtgttcacgctcaccgtgcccagtgagcgaggactgcagcgtagacgctttgtccaaaatgctctaaatggaaatggagacccaaacaacatggacagggcagtcaaactgtacaggaaattgaagagagagataacattccatggggctaaagaagttgcactcagttactcaaccggtgcacttgccagttgtatgggtctcatatacaac…
>A/turkey/Italy/21VIR9144-2/2021_H5N1_2021-11-03_MP	atgagtcttctaaccgaggtcgaaacgtacgttctctctatcgtcccgtcgggccccctcaaagccgagatcgcgcagagacttgaagatgtctttgcagggaagaacaccgatcttgaggctctcatggaatggctaaagacaagaccaatcctgtcacctctgactaaggggattttgggatttgtgttcacgctcaccgtgcccagtgagcgaggactgcagcgtagacgctttgtccaaaatgctctaaatggaaatggagacccaaacaacatggacagggcagtcaaactgtacaggaaattgaagagagagataacattccatggggctaaagaagttgcactcagttactcaaccggtgcacttgccagttgtatgggtctcatatacaac…
>A/chicken/Italy/21VIR9074-10/2021_H5N1_2021-11-02_MP	atgagtcttctaaccgaggtcgaaacgtacgttctctctatcgtcccgtcgggccccctcaaagccgagatcgcgcagagacttgaagatgtctttgcagggaagaacaccgatcttgaggctctcatggaatggctaaagacaagaccaatcctgtcacctctgactaaggggattttgggatttgtgttcacgctcaccgtgcccagtgagcgaggactgcagcgtagacgctttgtccaaaatgctctaaatggaaatggagacccaaacaacatggacagggcagtcaaactgtacaggaaattgaagagagagataacattccatggggctaaagaagttgcactcagttactcaaccggtgcacttgccagttgtatgggtctcatatacaac…
>A/turkey/Italy/21VIR9209-1/2021_H5N1_2021-11-05_MP	atgagtcttctaaccgaggtcgaaacgtacgttctctctatcgtcccgtcgggccccctcaaagccgagatcgcgcagagacttgaagatgtctttgcagggaagaacaccgatcttgaggctctcatggaatggctaaagacaagaccaatcctgtcacctctgactaaggggattttgggatttgtgttcacgctcaccgtgcccagtgagcgaggactgcagcgtagacgctttgtccaaaatgctctaaatggaaatggagacccaaacaacatggacagggcagtcaaactgtacaggaaattgaagagagagataacattccatggggctaaagaagttgcactcagttactcaaccggtgcacttgccagttgtatgggtctcatatacaac…
>A/chicken/Italy/21VIR9133-21/2021_H5N1_2021-11-04_MP	atgagtcttctaaccgaggtcgaaacgtacgttctctctatcgtcccgtcgggccccctcaaagccgagatcgcgcagagacttgaagatgtctttgcagggaagaacaccgatcttgaggctctcatggaatggctaaagacaagaccaatcctgtcacctctgactaaggggattttgggatttgtgttcacgctcaccgtgcccagtgagcgaggactgcagcgtagacgctttgtccaaaatgctctaaatggaaatggagacccaaacaacatggacagggcagtcaaactgtacaggaaattgaagagagagataacattccatggggctaaagaagttgcactcagttactcaaccggtgcacttgccagttgtatgggtctcatatacaac…
>A/turkey/Italy/21VIR9211-1/2021_H5N1_2021-11-05_MP	atgagtcttctaaccgaggtcgaaacgtacgttctctctatcgtcccgtcgggccccctcaaagccgagatcgcgcagagacttgaagatgtctttgcagggaagaacaccgatcttgaggctctcatggaatggctaaagacaagaccaatcctgtcacctctgactaaggggattttgggatttgtgttcacgctcaccgtgcccagtgagcgaggactgcagcgtagacgctttgtccaaaatgctctaaatggaaatggagacccaaacaacatggacagggcagtcaaactgtacaggaaattgaagagagagataacattccatggggctaaagaagttgcactcagttactcaaccggtgcacttgccagttgtatgggtctcatatacaac…
>A/chicken/Italy/21VIR9212-1/2021_H5N1_2021-11-05_MP	atgagtcttctaaccgaggtcgaaacgtacgttctctctatcgtcccgtcgggccccctcaaagccgagatcgcgcagagacttgaagatgtctttgcagggaagaacaccgatcttgaggctctcatggaatggctaaagacaagaccaatcctgtcacctctgactaaggggattttgggatttgtgttcacgctcaccgtgcccagtgagcgaggactgcagcgtagacgctttgtccaaaatgctctaaatggaaatggagacccaaacaacatggacagggcagtcaaactgtacaggaaattgaagagagagataacattccatggggctaaagaagttgcactcagttactcaaccggtgcacttgccagttgtatgggtctcatatacaac…
>A/turkey/Italy/21VIR9213-1/2021_H5N1_2021-11-06_MP	atgagtcttctaaccgaggtcgaaacgtacgttctctctatcgtcccgtcgggccccctcaaagccgagatcgcgcagagacttgaagatgtctttgcagggaagaacaccgatcttgaggctctcatggaatggctaaagacaagaccaatcctgtcacctctgactaaggggattttgggatttgtgttcacgctcaccgtgcccagtgagcgaggactgcagcgtagacgctttgtccaaaatgctctaaatggaaatggagacccaaacaacatggacagggcagttaaactgtacaggaaattgaagagagagataacattccatggggctaaagaagttgcactcagttactcaaccggtgcacttgccagttgtatgggtctcatatacaac…
>A/turkey/Italy/21VIR9217-1/2021_H5N1_2021-11-06_MP	atgagtcttctaaccgaggtcgaaacgtacgttctctctatcgtcccgtcgggccccctcaaagccgagatcgcgcagagacttgaagatgtctttgcagggaagaacaccgatcttgaggctctcatggaatggctaaagacaagaccaatcctgtcacctctgactaaggggattttgggatttgtgttcacgctcaccgtgcccagtgagcgaggactgcagcgtagacgctttgtccaaaatgctctaaatggaaatggagacccaaacaacatggacagggcagtcaaactgtacaggaaattgaagagagagataacattccatggggctaaagaagttgcactcagttactcaaccggtgcacttgccagttgtatgggtctcatatacaac…
>A/chicken/Italy/21VIR9219-6/2021_H5N1_2021-11-07_MP	atgagtcttctaaccgaggtcgaaacgtacgttctctctatcgtcccgtcgggccccctcaaagccgagatcgcgcagagacttgaagatgtctttgcagggaagaacaccgatcttgaggctctcatggaatggctaaagacaagaccaatcctgtcacctctgactaaggggattttgggatttgtgttcacgctcaccgtgcccagtgagcgaggactgcagcgtagacgctttgtccaaaatgctctaaatggaaatggagacccaaacaacatggacagggcagtcaaactgtacaggaaattgaagagagagataacattccatggggctaaagaagttgcactcagttactcaaccggtgcacttgccagttgtatgggtctcatatacaac…
>A/turkey/Italy/21VIR9215-1/2021_H5N1_2021-11-06_MP	atgagtcttctaaccgaggtcgaaacgtacgttctctctatcgtcccgtcgggccccctcaaagccgagatcgcgcagagacttgaagatgtctttgcagggaagaacaccgatcttgaggctctcatggaatggctaaagacaagaccaatcctgtcacctctgactaaggggattttgggatttgtgttcacgctcaccgtgcccagtgagcgaggactgcagcgtagacgctttgtccaaaatgctctaaatggaaatggagacccaaacaacatggacagggcagtcaaactgtacaggaaattgaagagagagataacattccatggggctaaagaagttgcactcagttactcaaccggtgcacttgccagttgtatgggtctcatatacaac…
>A/avian/Italy/21VIR9425-2/2021_H5N1_2021-11-08_MP	atgagtcttctaaccgaggtcgaaacgtacgttctctctatcgtcccgtcgggccccctcaaagccgagatcgcgcagagacttgaagatgtctttgcagggaagaacaccgatcttgaggctctcatggaatggctaaagacaagaccaatcctgtcacctctgactaaggggattttgggatttgtgttcacgctcaccgtgcccagtgagcgaggactgcagcgtagacgctttgtccaaaatgctctaaatggaaatggagacccaaacaacatggacagggcagtcaaactgtacaggaaattgaagagagagataacattccatggggctaaagaagttgcactcagttactcaaccggtgcacttgccagttgtatgggtctcatatacaac…
>A/chicken/Italy/21VIR9371-1/2021_H5N1_2021-11-08_MP	atgagtcttctaaccgaggtcgaaacgtacgttctctctatcgtcccgtcgggccccctcaaagccgagatcgcgcagagacttgaagatgtctttgcagggaagaacaccgatcttgaggctctcatggaatggctaaagacaagaccaatcctgtcacctctgactaaggggattttgggatttgtgttcacgctcaccgtgcccagtgagcgaggactgcagcgtagacgctttgtccaaaatgctctaaatggaaatggagacccaaacaacatggacagggcagtcaaactgtacaggaaattgaagagagagataacattccatggggctaaagaagttgcactcagttactcaaccggtgcacttgccagttgtatgggtctcatatacaac…
>A/quail/Italy/21VIR9474-1/2021_H5N1_2021-11-09_MP	atgagtcttctaaccgaggtcgaaacgtacgttctctctatcgtcccgtcgggccccctcaaagccgagatcgcgcagagacttgaagatgtctttgcagggaagaacaccgatcttgaggctctcatggaatggctaaagacaagaccaatcctgtcacctctgactaaggggattttgggatttgtgttcacgctcaccgtgcccagtgagcgaggactgcagcgtagacgctttgtccaaaatgctctaaatggaaatggagacccaaacaacatggacagggcagtcaaactgtacaggaaattgaagagagagataacattccatggggctaaagaagttgcactcagttactcaaccggtgcacttgccagttgtatgggtctcatatacaac…
>A/turkey/Italy/21VIR9372-1/2021_H5N1_2021-11-08_MP	atgagtcttctaaccgaggtcgaaacgtacgttctctctatcgtcccgtcgggccccctcaaagccgagatcgcgcagagacttgaagatgtctttgcagggaagaacaccgatcttgaggctctcatggaatggctaaagacaagaccaatcctgtcacctctgactaaggggattttgggatttgtgttcacgctcaccgtgcccagtgagcgaggactgcagcgtagacgctttgtccaaaatgctctaaatggaaatggagacccaaacaacatggacagggcagtcaaactgtacaggaaattgaagagagagataacattccatggggctaaagaagttgcactcagttactcaaccggtgcacttgccagttgtatgggtctcatatacaac…
>A/turkey/Italy/21VIR9426-3/2021_H5N1_2021-11-09_MP	atgagtcttctaaccgaggtcgaaacgtacgttctctctatcgtcccgtcgggccccctcaaagccgagatcgcgcagagacttgaagatgtctttgcagggaagaacaccgatcttgaggctctcatggaatggctaaagacaagaccaatcctgtcacctctgactaaggggattttgggatttgtgttcacgctcaccgtgcccagtgagcgaggactgcagcgtagacgctttgtccaaaatgctctaaatggaaatggagacccaaacaacatggacagggcagtcaaactgtacaggaaattgaagagagagataacattccatggggctaaagaagttgcactcagttactcaaccggtgcacttgccagttgtatgggtctcatatacaac…
>A/duck/Italy/21VIR9373-2/2021_H5N1_2021-11-09_MP	atgagtcttctaaccgaggtcgaaacgtacgttctctctatcgtcccgtcgggccccctcaaagccgagatcgcgcagagacttgaagatgtctttgcagggaagaacaccgatcttgaggctctcatggaatggctaaagacaagaccaatcctgtcacctctgactaaggggattttgggatttgtgttcacgctcaccgtgcccagtgagcgaggactgcagcgtagacgctttgtccaaaatgctctaaatggaaatggagacccaaacaacatggacagggcagtcaaactgtacaggaaattgaagagagagataacattccatggggctaaagaagttgcactcagttactcaaccggtgcacttgccagttgtatgggtctcatatacaac…
>A/turkey/Italy/21VIR9475-1/2021_H5N1_2021-11-10_MP	atgagtcttctaaccgaggtcgaaacgtacgttctctctatcgtcccgtcgggccccctcaaagccgagatcgcgcagagacttgaagatgtctttgcagggaagaacaccgatcttgaggctctcatggaatggctaaagacaagaccaatcctgtcacctctgactaaggggattttgggatttgtgttcacgctcaccgtgcccagtgagcgaggactgcagcgtagacgctttgtccaaaatgctctaaatggaaatggagacccaaacaacatggacagggcagtcaaactgtacaggaaattgaagagagagataacattccatggggctaaagaagttgcactcagttactcaaccggtgcacttgccagttgtatgggtctcatatacaac…
>A/turkey/Italy/21VIR9476-1/2021_H5N1_2021-11-10_MP	atgagtcttctaaccgaggtcgaaacgtacgttctctctatcgtcccgtcgggccccctcaaagccgagatcgcgcagagacttgaagatgtctttgcagggaagaacaccgatcttgaggctctcatggaatggctaaagacaagaccaatcctgtcacctctgactaaggggattttgggatttgtgttcacgctcaccgtgcccagtgagcgaggactgcagcgtagacgctttgtccaaaatgctctaaatggaaatggagacccaaacaacatggacagggcagtcaaactgtacaggaaattgaagagagagataacattccatggggctaaagaagttgcactcagttactcaaccggtgcacttgccagttgtatgggtctcatatacaac…
>A/chicken/Italy/21VIR9507-7/2021_H5N1_2021-11-11_MP	atgagtcttctaaccgaggtcgaaacgtacgttctctctatcgtcccgtcgggccccctcaaagccgagatcgcgcagagacttgaagatgtctttgcagggaagaacaccgatcttgaggctctcatggaatggctaaagacaagaccaatcctgtcacctctgactaaggggattttgggatttgtgttcacgctcaccgtgcccagtgagcgaggactgcagcgtagacgctttgtccaaaatgctctaaatggaaatggagacccaaacaacatggacagggcagtcaaactgtacaggaaattgaagagagagataacattccatggggctaaagaagttgcactcagttactcaaccggtgcacttgccagttgtatgggtctcatatacaac…
>A/chicken/Italy/21VIR9509-1/2021_H5N1_2021-11-11_MP	atgagtcttctaaccgaggtcgaaacgtacgttctctctatcgtcccgtcgggccccctcaaagccgagatcgcgcagagacttgaagatgtctttgcagggaagaacaccgatcttgaggctctcatggaatggctaaagacaagaccaatcctgtcacctctgactaaggggattttgggatttgtgttcacgctcaccgtgcccagtgagcgaggactgcagcgtagacgctttgtccaaaatgctctaaatggaaatggagacccaaacaacatggacagggcagtcaaactgtacaggaaattgaagagagagataacattccatggggctaaagaagttgcactcagttactcaaccggtgcacttgccagttgtatgggtctcatatacaac…
>A/turkey/Italy/21VIR9607-2/2021_H5N1_2021-11-12_MP	atgagtcttctaaccgaggtcgaaacgtacgttctctctatcgtcccgtcgggccccctcaaagccgagatcgcgcagagacttgaagatgtctttgcagggaagaacaccgatcttgaggctctcatggaatggctaaagacaagaccaatcctgtcacctctgactaaggggattttgggatttgtgttcacgctcaccgtgcccagtgagcgaggactgcagcgtagacgctttgtccaaaatgctctaaatggaaatggagacccaaacaacatggacagggcagtcaaactgtacaggaaattgaagagagagataacattccatggggctaaagaagttgcactcagttactcaaccggtgcacttgccagttgtatgggtctcatatacaac…
>A/chicken/Italy/21VIR9508-3/2021_H5N1_2021-11-11_MP	atgagtcttctaaccgaggtcgaaacgtacgttctctctatcgtcccgtcgggccccctcaaagccgagatcgcgcagagacttgaagatgtctttgcagggaagaacaccgatcttgaggctctcatggaatggctaaagacaagaccaatcctgtcacctctgactaaggggattttgggatttgtgttcacgctcaccgtgcccagtgagcgaggactgcagcgtagacgctttgtccaaaatgctctaaatggaaatggagacccaaacaacatggacagggcagttaaactgtacaggaaattgaagagagagataacattccatggggctaaagaagttgcactcagttactcaaccggtgcacttgccagttgtatgggtctcatatacaac…
>A/turkey/Italy/21VIR9604-3/2021_H5N1_2021-11-12_MP	atgagtcttctaaccgaggtcgaaacgtacgttctctctatcgtcccgtcgggccccctcaaagccgagatcgcgcagagacttgaagatgtctttgcagggaagaacaccgatcttgaggctctcatggaatggctaaagacaagaccaatcctgtcacctctgactaaggggattttgggatttgtgttcacgctcaccgtgcccagtgagcgaggactgcagcgtagacgctttgtccaaaatgctctaaatggaaatggagacccaaacaacatggacagggcagttaaactgtacaggaaattgaagagagagataacattccatggggctaaagaagttgcactcagttactcaaccggtgcacttgccagttgtatgggtctcatatacaac…
>A/turkey/Italy/21VIR9606-2/2021_H5N1_2021-11-12_MP	atgagtcttctaaccgaggtcgaaacgtacgttctctctatcgtcccgtcgggccccctcaaagccgagatcgcgcagagacttgaagatgtctttgcagggaagaacaccgatcttgaggctctcatggaatggctaaagacaagaccaatcctgtcacctctgactaaggggattttgggatttgtgttcacgctcaccgtgcccagtgagcgaggactgcagcgtagacgctttgtccaaaatgctctaaatggaaatggagacccaaacaacatggacagggcagtcaaactgtacaggaaattgaagagagagataacattccatggggctaaagaagttgcactcagttactcaaccggtgcacttgccagttgtatgggtctcatatacaac…
>A/turkey/Italy/21VIR9520/2021_H5N1_2021-11-14_MP	atgagtcttctaaccgaggtcgaaacgtacgttctctctatcgtcccgtcgggccccctcaaagccgagatcgcgcagagacttgaagatgtctttgcagggaagaacaccgatcttgaggctctcatggaatggctaaagacaagaccaatcctgtcacctctgactaaggggattttgggatttgtgttcacgctcaccgtgcccagtgagcgaggactgcagcgtagacgctttgtccaaaatgctctaaatggaaatggagacccaaacaacatggacagggcagtcaaactgtacaggaaattgaagagagagataacattccatggggctaaagaagttgcactcagttactcaaccggtgcacttgccagttgtatgggtctcatatacaac…
>A/turkey/Italy/21VIR9605-4/2021_H5N1_2021-11-12_MP	atgagtcttctaaccgaggtcgaaacgtacgttctctctatcgtcccgtcgggccccctcaaagccgagatcgcgcagagacttgaagatgtctttgcagggaagaacaccgatcttgaggctctcatggaatggctaaagacaagaccaatcctgtcacctctgactaaggggattttgggatttgtgttcacgctcaccgtgcccagtgagcgaggactgcagcgtagacgctttgtccaaaatgctctaaatggaaatggagacccaaacaacatggacagggcagtcaaactgtacaggaaattgaagagagagataacattccatggggctaaagaagttgcactcagttactcaaccggtgcacttgccagttgtatgggtctcatatacaac…
>A/turkey/Italy/21VIR9609-2/2021_H5N1_2021-11-12_MP	atgagtcttctaaccgaggtcgaaacgtacgttctctctatcgtcccgtcgggccccctcaaagccgagatcgcgcagagacttgaagatgtctttgcagggaagaacaccgatcttgaggctctcatggaatggctaaagacaagaccaatcctgtcacctctgactaaggggattttgggatttgtgttcacgctcaccgtgcccagtgagcgaggactgcagcgtagacgctttgtccaaaatgctctaaatggaaatggagacccaaacaacatggacagggcagtcaaactgtacaggaaattgaagagagagataacattccatggggctaaagaagttgcactcagttactcaaccggtgcacttgccagttgtatgggtctcatatacaac…
>A/quail/Italy/21VIR9515-1/2021_H5N1_2021-11-13_MP	atgagtcttctaaccgaggtcgaaacgtacgttctctctatcgtcccgtcgggccccctcaaagccgagatcgcgcagagacttgaagatgtctttgcagggaagaacaccgatcttgaggctctcatggaatggctaaagacaagaccaatcctgtcacctctgactaaggggattttgggatttgtgttcacgctcaccgtgcccagtgagcgaggactgcagcgtagacgctttgtccaaaatgctctaaatggaaatggagacccaaacaacatggacagggcagtcaaactgtacaggaaattgaagagagagataacattccatggggctaaagaagttgcactcagttactcaaccggtgcacttgccagttgtatgggtctcatatacaac…
>A/turkey/Italy/21VIR9608-2/2021_H5N1_2021-11-12_MP	atgagtcttctaaccgaggtcgaaacgtacgttctctctatcgtcccgtcgggccccctcaaagccgagatcgcgcagagacttgaagatgtctttgcagggaagaacaccgatcttgaggctctcatggaatggctaaagacaagaccaatcctgtcacctctgactaaggggattttgggatttgtgttcacgctcaccgtgcccagtgagcgaggactgcagcgtagacgctttgtccaaaatgctctaaatggaaatggagacccaaacaacatggacagggcagtcaaactgtacaggaaattgaagagagagataacattccatggggctaaagaagttgcactcagttactcaaccggtgcacttgccagttgtatgggtctcatatacaac…
>A/turkey/Italy/21VIR8816-1/2021_H5N1_2021-10-25_MP	atgagtcttctaaccgaggtcgaaacgtacgttctctctatcgtcccgtcgggccccctcaaagccgagatcgcgcagagacttgaagatgtctttgcagggaagaacaccgatcttgaggctctcatggaatggctaaagacaagaccaatcctgtcacctctgactaaggggattttgggatttgtgttcacgctcaccgtgcccagtgagcgaggactgcagcgtagacgctttgtccaaaatgctctaaatggaaatggagacccaaacaacatggacagggcagtcaaactgtacaggaaattgaagagagagataacattccatggggctaaagaagttgcactcagttactcaaccggtgcacttgccagttgtatgggtctcatatacaac…
>A/turkey/Italy/21VIR8728-1/2021_H5N1_2021-10-22_MP	atgagtcttctaaccgaggtcgaaacgtacgttctctctatcgtcccgtcgggccccctcaaagccgagatcgcgcagagacttgaagatgtctttgcagggaagaacaccgatcttgaggctctcatggaatggctaaagacaagaccaatcctgtcacctctgactaaggggattttgggatttgtgttcacgctcaccgtgcccagtgagcgaggactgcagcgtagacgctttgtccaaaatgctctaaatggaaatggagacccaaacaacatggacagggcagtcaaactgtacaggaaattgaagagagagataacattccatggggctaaagaagttgcactcagttactcaaccggtgcacttgccagttgtatgggtctcatatacaac…
>A/broiler/Italy/22VIR1892-3/2022_H5N1_2022-02-23_MP	atgagtcttctaaccgaggtcgaaacgtacgttctctctatcgtcccgtcgggccccctcaaagccgagatcgcgcagagacttgaagatgtctttgcagggaagaacaccgatcttgaggctctcatggaatggctaaagacaagaccaatcctgtcacctctgactaaggggattttgggatttgtgttcacgctcaccgtgcccagtgagcgaggactgcagcgtagacgctttgtccaaaatgctctaaatggaaatggagacccaaacaacatggacagggcagtcaaactgtacaggaaattgaagagagagataacattccatggggctaaagaagttgcactcagttactcaaccggtgcacttgccagttgtatgggtctcatatacaac…
>A/chicken/Italy/IZSLT22VIR2562-1/2022_H5N1_2022-03-15_MP	atgagtcttctaaccgaggtcgaaacgtacgttctctctatcgtcccgtcgggccccctcaaagccgagatcgcgcagagacttgaagatgtctttgcagggaagaacaccgatcttgaggctctcatggaatggctaaagacaagaccaatcctgtcacctctgactaaggggattttgggatttgtgttcacgctcaccgtgcccagtgagcgaggactgcagcgtagacgctttgtccaaaatgctctaaatggaaatggagacccaaacaacatggacagggcagtcaaactgtacaggaaattgaagagagagataacattccatggggctaaagaagttgcactcagttactcaaccggtgcacttgccagttgtatgggtctcatatacaac…
>A/peacock/Italy/22VIR1953-2/2022_H5N1_2022-02-22_MP	atgagtcttctaaccgaggtcgaaacgtacgttctctctatcgtcccgtcgggccccctcaaagccgagatcgcgcagagacttgaagatgtttttgcagggaagaacaccgatcttgaggctctcatggaatggctaaagacaagaccaatcctgtcacctctgactaaggggattttgggatttgtgttcacgctcaccgtgcccagtgagcgaggactgcagcgtagacgctttgtccaaaatgctctaaatggaaatggagacccaaacaacatggacagggcagtcaaactgtacaggaaattgaagagagagataacattccatggggctaaagaagttgcactcagttactcaaccggtgcacttgccagttgtatgggtctcatatacaac…
>A/chicken/Italy/22VIR1953-3/2022_H5N1_2022-02-22_MP	atgagtcttctaaccgaggtcgaaacgtacgttctctctatcgtcccgtcgggccccctcaaagccgagatcgcgcagagacttgaagatgtttttgcagggaagaacaccgatcttgaggctctcatggaatggctaaagacaagaccaatcctgtcacctctgactaaggggattttgggatttgtgttcacgctcaccgtgcccagtgagcgaggactgcagcgtagacgctttgtccaaaatgctctaaatggaaatggagacccaaacaacatggacagggcagtcaaactgtacaggaaattgaagagagagataacattccatggggctaaagaagttgcactcagttactcaaccggtgcacttgccagttgtatgggtctcatatacaac…
>A/chicken/Italy/22VIR1953-4/2022_H5N1_2022-02-22_MP	atgagtcttctaaccgaggtcgaaacgtacgttctctctatcgtcccgtcgggccccctcaaagccgagatcgcgcagagacttgaagatgtttttgcagggaagaacaccgatcttgaggctctcatggaatggctaaagacaagaccaatcctgtcacctctgactaaggggattttgggatttgtgttcacgctcaccgtgcccagtgagcgaggactgcagcgtagacgctttgtccaaaatgctctaaatggaaatggagacccaaacaacatggacagggcagtcaaactgtacaggaaattgaagagagagataacattccatggggctaaagaagttgcactcagttactcaaccggtgcacttgccagttgtatgggtctcatatacaac…
>A/laying_hen/Italy/21VIR11505-2/2021_H5N1_2021-12-21_MP	atgagtcttctaaccgaggtcgaaacgtacgttctctctatcgtcccgtcgggccccctcaaagccgagatcgcgcagagacttgaagatgtctttgcagggaagaacaccgatcttgaggctctcatggaatggctaaagacaagaccaatcctgtcacctctgactaaggggattttgggatttgtgttcacgctcaccgtgcccagtgagcgaggactgcagcgtagacgctttgtccaaaatgctctaaatggaaatggagacccaaacaacatggacagggcagtcaaactgtacaggaaattgaagagagagataacattccatggggctaaagaagttgcactcagttactcaaccggtgcacttgccagttgtatgggtctcatatacaat…
>A/laying_hen/Italy/21VIR11498-1/2021_H5N1_2021-12-21_MP	atgagtcttctaaccgaggtcgaaacgtacgttctctctatcgtcccgtcgggccccctcaaagccgagatcgcgcagagacttgaggatgtctttgcagggaagaacaccgatcttgaggctctcatggaatggctaaagacaagaccaatcctgtcacctctgactaaggggattttgggatttgtgttcacgctcaccgtgcccagtgagcgaggactgcagcgtagacgctttgtccaaaatgctctaaatggaaatggagacccaaacaacatggacagggcagtcaaactgtacaggaaattgaagagagagataacattccatggggctaaagaagttgcactcagttactcaaccggtgcacttgccagttgtatgggtctcatatacaac…
>A/turkey/Italy/21VIR11492-4/2021_H5N1_2021-12-21_MP	atgagtcttctaaccgaggtcgaaacgtacgttctctctatcgtcccgtcgggccccctcaaagccgagatcgcgcagagacttgaagatgtctttgcagggaagaacaccgatcttgaggctctcatggaatggctaaagacaagaccaatcctgtcacctctgactaaggggattttgggatttgtgttcacgctcaccgtgcccagtgagcgaggactgcagcgtagacgctttgtccaaaatgctctaaatggaaatggagacccaaacaacatggacagggcagtcaaactgtacaggaaattgaagagagagataacattccatggggctaaagaagttgcactcagttactcaaccggtgcacttgccagttgtatgggtctcatatacaac…
>A/turkey/Italy/21VIR11506/2022_H5N1_2021-12-20_MP	atgagtcttctaaccgaggtcgaaacgtacgttctctctatcgtcccgtcaggccccctcaaagccgagatcgcgcagagacttgaagatgtctttgcagggaagaacaccgatcttgaggctctcatggaatggctaaagacaagaccaatcctgtcacctctgactaaggggattttgggatttgtgttcacgctcaccgtgcccagtgagcgaggactgcagcgtagacgctttgtccaaaatgctctaaatggaaatggagacccaaacaacatggacagggcagtcaaactgtacaggaaattgaagagagagataacattccatggggctaaagaagttgcactcagttactcaaccggtgcacttgccagttgtatgggtctcatatacaac…
>A/turkey/Italy/21VIR11499-5/2021_H5N1_2021-12-21_MP	atgagtcttctaaccgaggtcgaaacgtacgttctctctatcgtcccgtcgggccccctcaaagccgagatcgcgcagagacttgaagatgtctttgcagggaagaacaccgatcttgaggctctcatggaatggctaaagacaagaccaatcctgtcacctctgactaaggggattttgggatttgtgttcacgctcaccgtgcccagtgagcgaggactgcagcgtagacgctttgtccaaaatgctctaaatggaaatggagacccaaacaacatggacagggcagtcaaactgtacaggaaattgaagagagagataacattccatggggctaaagaagttgcactcagttactcaaccggtgcacttgccagttgtatgggtctcatatacaat…
>A/turkey/Italy/21VIR11503-1/2021_H5N1_2021-12-21_MP	atgagtcttctaaccgaggtcgaaacgtacgttctctctatcgtcccgtcgggccccctcaaagccgagatcgcgcagagacttgaagatgtctttgcagggaagaacaccgatcttgaggctctcatggaatggctaaagacaagaccaatcctgtcacctctgactaaggggattttgggatttgtgttcacgctcaccgtgcccagtgagcgaggactgcagcgtagacgctttgtccaaaatgctctaaatggaaatggagacccaaacaacatggacagggcagtcaaactgtacaggaaattgaagagagagataacattccatggggctaaagaagttgcactcagttactcaaccggtgcacttgccagttgtatgggtctcatatacaat…
>A/turkey/Italy/21VIR11440-2/2021_H5N1_2021-12-20_MP	atgagtcttctaaccgaggtcgaaacgtacgttctctctatcgtcccgtcgggccccctcaaagccgagatcgcgcagagacttgaagatgtctttgcagggaagaacaccgatcttgaggctctcatggaatggctaaagacaagaccaatcctgtcacctctgactaaggggattttgggatttgtgttcacgctcaccgtgcccagtgagcgaggactgcagcgtagacgctttgtccaaaatgctctaaatggaaatggagacccaaacaacatggacagggcagtcaaactgtacaggaaattgaagagagagataacattccatggggctaaagaagttgcactcagttactcaaccggtgcacttgccagttgtatgggtctcatatacaac…
>A/chicken/Italy/21VIR11508/2021_H5N1_2021-12-20_MP	atgagtcttctaaccgaggtcgaaacgtacgttctctctatcgtcccgtcgggccccctcaaagccgagatcgcgcagagacttgaagatgtctttgcagggaagaacaccgatcttgaggctctcatggaatggctaaagacaagaccaatcctgtcacctctgactaaggggattttgggatttgtgttcacgctcaccgtgcccagtgagcgaggactgcagcgtagacgctttgtccaaaatgctctaaatggaaatggagacccaaacaacatggacagggcagtcaaactgtacaggaaattgaagagagagataacattccatggggctaaagaagttgcactcagttactcaaccggtgcacttgccagttgtatgggtctcatatacaac…
>A/turkey/Italy/21VIR11511/2021_H5N1_2021-12-20_MP	atgagtcttctaaccgaggtcgaaacgtacgttctctctatcgtcccgtcgggccccctcaaagccgagatcgcgcagagacttgaagatgtctttgcagggaagaacaccgatcttgaggctctcatggaatggctaaagacaagaccaatcctgtcacctctgactaaggggattttgggatttgtgttcacgctcaccgtgcccagtgagcgaggactgcagcgtagacgctttgtccaaaatgctctaaatggaaatggagacccaaacaacatggacagggcagtcaaactgtacaggaaattgaagagagagataacattccatggggctaaagaagttgcactcagttactcaaccggtgcacttgccagttgtatgggtctcatatacaac…
>A/chicken/Italy/21VIR11485/2021_H5N1_2021-12-17_MP	atgagtcttctaaccgaggtcgaaacgtacgttctctctatcgtcccgtcgggccccctcaaagccgagatcgcgcagagacttgaagatgtctttgcagggaagaacaccgatcttgaggctctcatggaatggctaaagacaagaccaatcctgtcacctctgactaaggggattttgggatttgtgttcacgctcaccgtgcccagtgagcgaggactgcagcgtagacgctttgtccaaaatgctctaaatggaaatggagacccaaacaacatggacagggcagtcaaactgtacaggaaattgaagagagagataacattccatggggctaaagaagttgcactcagttactcaaccggtgcacttgccagttgtatgggtctcatatacaac…
>A/turkey/Italy/21VIR11507/2021_H5N1_2021-12-20_MP	atgagtcttctaaccgaggtcgaaacgtacgttctctctatcgtcccgtcgggccccctcaaagccgagatcgcgcagagacttgaagatgtctttgcagggaagaacaccgatcttgaggctctcatggaatggctaaagacaagaccaatcctgtcacctctgactaaggggattttgggatttgtgttcacgctcaccgtgcccagtgagcgaggactgcagcgtagacgctttgtccaaaatgctctaaatggaaatggagacccaaacaacatggacagggcagtcaaactgtacaggaaattgaagagagagataacattccatggggctaaagaagttgcactcagttactcaaccggtgcacttgccagttgtatgggtctcatatacaac…
>A/turkey/Italy/21VIR11804-1/2021_H5N1_2021-12-27_MP	atgagtcttctaaccgaggtcgaaacgtacgttctctctatcgtcccgtcgggccccctcaaagccgagatcgcgcagagacttgaagatgtctttgcagggaagaacaccgatcttgaggctctcatggaatggctaaagacaagaccaatcctgtcacctctgactaaggggattttgggatttgtgttcacgctcaccgtgcccagtgagcgaggactgcagcgtagacgctttgtccaaaatgctctaaatggaaatggagacccaaacaacatggacagggcagtcaaactgtacaggaaattgaagagagagataacattccatggggctaaagaagttgcactcagttactcaaccggtgcacttgccagttgtatgggtctcatatacaac…
>A/turkey/Italy/21VIR11509/2021_H5N1_2021-12-20_MP	atgagtcttctaaccgaggtcgaaacgtacgttctctctatcgtcccgtcgggccccctcaaagccgagatcgcgcagagacttgaagatgtctttgcagggaagaacaccgatcttgaggctctcatggaatggctaaagacaagaccaatcctgtcacctctgactaaggggattttgggatttgtgttcacgctcaccgtgcccagtgagcgaggactgcagcgtagacgctttgtccaaaatgctctaaatggaaatggagacccaaacaacatggacagggcagtcaaactgtacaggaaattgaagagagagataacattccatggggctaaagaagttgcactcagttactcaaccggtgcacttgccagttgtatgggtctcatatacaay…
>A/turkey/Italy/21VIR11586-2/2021_H5N1_2021-12-23_MP	atgagtcttctaaccgaggtcgaaacgtacgttctctctatcgtcccgtcgggccccctcaaagccgagatcgcgcagagacttgaagatgtctttgcagggaagaacaccgatcttgaggctctcatggaatggctaaagacaagaccaatcctgtcacctctgactaaggggattttgggatttgtgttcacgctcaccgtgcccagtgagcgaggactgcagcgtagacgctttgtccaaaatgctctaaatggaaatggagacccaaacaacatggacagggcagtcaaactgtacaggaaattgaagagagagataacattccatggggctaaagaagttgcactcagttactcaaccggtgcacttgccagttgtatgggtctcatatacaac…
>A/turkey/Italy/21VIR11510/2021_H5N1_2021-12-20_MP	atgagtcttctaaccgaggtcgaaacgtacgttctctctatcgtcccgtcgggccccctcaaagccgagatcgcgcagagacttgaagatgtctttgcagggaagaacaccgatcttgaggctctcatggaatggctaaagacaagaccaatcctgtcacctctgactaaggggattttgggatttgtgttcacgctcaccgtgcccagtgagcgaggactgcagcgtagacgctttgtccaaaatgctctaaatggaaatggagacccaaacaacatggacagggcagtcaaactgtacaggaaattgaagagagagataacattccatggggctaaagaagttgcactcagttactcaaccggtgcacttgccagttgtatgggtctcatatacaat…
>A/laying_hen/Italy/21VIR11502/2021_H5N1_2021-12-21_MP	atgagtcttctaaccgaggtcgaaacgtacgttctctctatcgtcccgtcgggccccctcaaagccgagatcgcgcagagacttgaagatgtctttgcagggaagaacaccgatcttgaggctctcatggaatggctaaagacaagaccaatcctgtcacctctgactaaggggattttgggatttgtgttcacgctcaccgtgcccagtgagcgaggactgcagcgtagacgctttgtccaaaatgctctaaatggaaatggagacccaaacaacatggacagggcagtcaaactgtacaggaaattgaagagagaaataacattccatggggctaaagaggttgcactcagttactcaaccggtgcacttgccagttgtatgggtctcatatacaac…
>A/turkey/Italy/21VIR10851/2021_H5N1_2021-12-06_MP	atgagtcttctaaccgaggtcgaaacgtacgttctctctatcgtcccgtcgggccccctcaaagccgagatcgcgcagagacttgaagatgtctttgcagggaagaacaccgatcttgaggctctcatggaatggctaaagacaagaccaatcctgtcacctctgactaaggggattttgggatttgtgttcacgctcaccgtgcccagtgagcgaggactgcagcgtagacgctttgtccaaaatgctctaaatggaaatggagacccaaacaacatggacagggcagtcaaactgtacaggaaattgaagagagaaataacattccatggggctaaagaggttgcactcagttactcaaccggtgcacttgccagttgtatgggtctcatatacaac…
>A/turkey/Italy/21VIR11591-8/2021_H5N1_2021-12-23_MP	atgagtcttctaaccgaggtcgaaacgtacgttctctctatcgtcccgtcgggccccctcaaagccgagatcgcgcagagacttgaggatgtctttgcagggaagaacaccgatcttgaggctctcatggaatggctaaagacaagaccaatcctgtcacctctgactaaggggattttgggatttgtgttcacgctcaccgtgcccagtgagcgaggactgcagcgtagacgctttgtccaaaatgctctaaatggaaatggagacccaaacaacatggacagggcagtcaaactgtacaggaaattgaagagagagataacattccatggggctaaagaagttgcactcagttactcaaccggtgcacttgccagttgtatgggtctcatatacaac…
>A/turkey/Italy/21VIR11887-3/2021_H5N1_2021-12-29_MP	atgagtcttctaaccgaggtcgaaacgtacgttctctctatcgtcccgtcgggccccctcaaagccgagatcgcgcagagacttgaagatgtctttgcagggaagaacaccgatcttgaggctctcatggaatggctaaagacaagaccaatcctgtcacctctgactaaggggattttgggatttgtgttcacgctcaccgtgcccagtgagcgaggactgcagcgtagacgctttgtccaaaatgctctaaatggaaatggagacccaaacaacatggacagggcagtcaaactgtacaggaaattgaagagagagataacattccatggggctaaagaagttgcactcagttactcaaccggtgcacttgccagttgtatgggtctcatatacaac…
>A/chicken/Italy/21VIR10573-1/2021_H5N1_2021-12-03_MP	atgagtcttctaaccgaggtcgaaacgtacgttctctctatcgtcccgtcgggccccctcaaagccgagatcgcgcagagacttgaagatgtctttgcagggaagaacaccgatcttgaggctctcatggaatggctaaagacaagaccaatcctgtcacctctgactaaggggattttgggatttgtgttcacgctcaccgtgcccagtgagcgaggactgcagcgtagacgctttgtccaaaatgctctaaatggaaatggagacccaaacaacatggacagggcagtcaaactgtacaggaaattgaagagagagataacattccatggggctaaagaagttgcactcagttactcaaccggtgcacttgccagttgtatgggtctcatatacaac…
>A/chicken/Italy/21VIR10850/2021_H5N1_2021-12-06_MP	atgagtcttctaaccgaggtcgaaacgtacgttctctctatcgtcccgtcgggccccctcaaagccgagatcgcgcagagacttgaagatgtctttgcagggaagaacaccgatcttgaggctctcatggaatggctaaagacaagaccaatcctgtcacctctgactaaggggattttgggatttgtgttcacgctcaccgtgcccagtgagcgaggactgcagcgtagacgctttgtccaaaatgctctaaatggaaatggagacccaaacaacatggacagggcagtcaaactgtacaggaaattgaagagagagataacattccatggggctaaagaagttgcactcagttactcaaccggtgcacttgccagttgtatgggtctcatatacaac…
>A/laying_hen/Italy/21VIR11395-1/2021_H5N1_2021-12-16_MP	atgagtcttctaaccgaggtcgaaacgtacgttctctctatcgtcccgtcgggccccctcaaagccgagatcgcgcagagacttgaagatgtctttgcagggaagaacaccgatcttgaggctctcatggaatggctaaagacaagaccaatcctgtcacctctgactaaggggattttgggatttgtgttcacgctcaccgtgcccagtgagcgaggactgcagcgtagacgctttgtccaaaatgctctaaatggaaatggagacccaaacaacatggacagggcagtcaaactgtacaggaaattgaagagagaaataacattccatggggctaaagaggttgcactcagttactcaaccggtgcacttgccagttgtatgggtctcatatacaac…
>A/turkey/Italy/21VIR11396-1/2021_H5N1_2021-12-16_MP	atgagtcttctaaccgaggtcgaaacgtacgttctctctatcgtcccgtcgggccccctcaaagccgagatcgcgcagagacttgaagatgtctttgcagggaagaacaccgatcttgaggctctcatggaatggctaaagacaagaccaatcctgtcacctctgactaaggggattttgggatttgtgttcacgctcaccgtgcccagtgagcgaggactgcagcgtagacgctttgtccaaaatgctctaaatggaaatggagacccaaacaacatggacagggcagtcaaactgtacaggaaattgaagagagaaataacattccatggggctaaagaggttgcactcagttactcaaccggtgcacttgccagttgtatgggtctcatatacaac…
>A/laying_hen/Italy/21VIR11486/2021_H5N1_2021-12-17_MP	atgagtcttctaaccgaggtcgaaacgtacgttctctctatcgtcccgtcgggccccctcaaagccgagatcgcgcagagacttgaagatgtctttgcagggaagaacaccgatcttgaggctctcatggaatggctaaagacaagaccaatcctgtcacctctgactaaggggattttgggatttgtgttcacgctcaccgtgcccagtgagcgaggactgcagcgtagacgctttgtccaaaatgctctaaatggaaatggagacccaaacaacatggacagggcagtcaaactgtacaggaaattgaagagagagataacattccatggggctaaagaagttgcactcagttactcaaccggtgcacttgccagttgtatgggtctcatatacaat…
>A/chicken/Italy/21VIR11385-1/2021_H5N1_2021-12-16_MP	atgagtcttctaaccgaggtcgaaacgtacgttctctctatcgtcccgtcgggccccctcaaagccgagatcgcgcagagacttgaagatgtctttgcagggaagaacaccgatcttgaggctctcatggaatggctaaagacaagaccaatcctgtcacctctgactaaggggattttgggatttgtgttcacgctcaccgtgcccagtgagcgaggactgcagcgtagacgctttgtccaaaatgctctaaatggaaatggagacccaaacaacatggacagggcagtcaaactgtacaggaaattgaagagagagataacattccatggggctaaagaagttgcactcagttactcaaccggtgcacttgccagttgtatgggtctcatatacaac…
>A/turkey/Italy/21VIR11386-1/2021_H5N1_2021-12-16_MP	atgagtcttctaaccgaggtcgaaacgtacgttctctctatcgtcccgtcgggccccctcaaagccgagatcgcgcagagacttgaagatgtctttgcagggaagaacaccgatcttgaggctctcatggaatggctaaagacaagaccaatcctgtcacctctgactaaggggattttgggatttgtgttcacgctcaccgtgcccagtgagcgaggactgcagcgtagacgctttgtccaaaatgctctaaatggaaatggagacccaaacaacatggacagggcagtcaaactgtacaggaaattgaagagagagataacattccatggggctaaagaagttgcactcagttactcaaccggtgcacttgccagttgtatgggtctcatatacaac…
>A/laying_hen/Italy/21VIR11394-1/2021_H5N1_2021-12-16_MP	atgagtcttctaaccgaggtcgaaacgtacgttctctctatcgtcccgtcgggccccctcaaagccgagatcgcgcagagacttgaagatgtctttgcagggaagaacaccgatcttgaggctctcatggaatggctaaagacaagaccaatcctgtcacctctgactaaggggattttgggatttgtgttcacgctcaccgtgcccagtgagcgaggactgcagcgtagacgctttgtccaaaatgctctaaatggaaatggagacccaaacaacatggacagggcagtcaaactgtacaggaaattgaagagagaaataacattccatggggctaaagaggttgcactcagttactcaaccggtgcacttgccagttgtatgggtctcatatacaac…
>A/chicken/Italy/21VIR11056-1/2021_H5N1_2021-12-13_MP	atgagtcttctaaccgaggtcgaaacgtacgttctctctatcgtcccgtcgggccccctcaaagccgagatcgcgcagagacttgaagatgtctttgcagggaagaacaccgatcttgaggctctcatggaatggctaaagacaagaccaatcctgtcacctctgactaaggggattttgggatttgtgttcacgctcaccgtgcccagtgagcgaggactgcagcgtagacgctttgtccaaaatgctctaaatggaaatggagacccaaacaacatggacagggcagtcaaactgtacaggaaattgaagagagaaataacattccatggggctaaagaggttgcactcagttactcaaccggtgcacttgccagttgtatgggtctcatatacaac…
>A/chicken/Italy/21VIR11054-1/2021_H5N1_2021-12-13_MP	atgagtcttctaaccgaggtcgaaacgtacgttctctctatcgtcccgtcgggccccctcaaagccgagatcgcgcagagacttgaagatgtctttgcagggaagaacaccgatcttgaggctctcatggaatggctaaagacaagaccaatcctgtcacctctgactaaggggattttgggatttgtgttcacgctcaccgtgcccagtgagcgaggactgcagcgtagacgctttgtccaaaatgctctaaatggaaatggagacccaaacaacatggacagggcagtcaaactgtacaggaaattgaagagagaaataacattccatggggctaaagaggttgcactcagttactcaaccggtgcacttgccagttgtatgggtctcatatacaac…
>A/turkey/Italy/21VIR11058/2021_H5N1_2021-12-13_MP	atgagtcttctaaccgaggtcgaaacgtacgttctctctatcgtcccgtcgggccccctcaaagccgagatcgcgcagagacttgaagatgtctttgcagggaagaacaccgatcttgaggctctcatggaatggctaaagacaagaccaatcctgtcacctctgactaaggggattttgggatttgtgttcacgctcaccgtgcccagtgagcgaggactgcagcgtagacgctttgtccaaaatgctctaaatggaaatggagacccaaacaacatggacagggcagtcaaactgtacaggaaattgaagagagagataacattccatggggctaaagaagttgcactcagttactcaaccggtgcacttgccagttgtatgggtctcatatacaac…
>A/chicken/Italy/21VIR11056-6/2021_H5N1_2021-12-13_MP	atgagtcttctaaccgaggtcgaaacgtacgttctctctatcgtcccgtcgggccccctcaaagccgagatcgcgcagagacttgaagatgtctttgcagggaagaacaccgatcttgaggctctcatggaatggctaaagacaagaccaatcctgtcacctctgactaaggggattttgggatttgtgttcacgctcaccgtgcccagtgagcgaggactgcagcgtagacgctttgtccaaaatgctctaaatggaaatggagacccaaacaacatggacagggcagtcaaactgtacaggaaattgaagagagaaataacattccatggggctaaagaggttgcactcagttactcaaccggtgcacttgccagttgtatgggtctcatatacaac…
>A/chicken/Italy/21VIR11235/2021_H5N1_2021-12-14_MP	atgagtcttctaaccgaggtcgaaacgtacgttctctctatcgtcccgtcgggccccctcaaagccgagatcgcgcagagacttgaagatgtctttgcagggaagaacaccgatcttgaggctctcatggaatggctaaagacaagaccaatcctgtcacctctgactaaggggattttgggatttgtgttcacgctcaccgtgcccagtgagcgaggactgcagcgtagacgctttgtccaaaatgctctaaatggaaatggagacccaaacaacatggacagggcagtcaaactgtacaggaaattgaagagagagataacattccatggggctaaagaagttgcactcagttactcaaccggtgcacttgccagttgtatgggtctcatatacaat…
>A/turkey/Italy/21VIR11163/2021_H5N1_2021-12-13_MP	atgagtcttctaaccgaggtcgaaacgtacgttctctctatcgtcccgtcgggccccctcaaagccgagatcgcgcagagacttgaagatgtctttgcagggaagaacaccgatcttgaggctctcatggaatggctaaagacaagaccaatcctgtcacctctgactaaggggattttgggatttgtgttcacgctcaccgtgcccagtgagcgaggactgcagcgtagacgctttgtccaaaatgctctaaatggaaatggagacccaaacaacatggacagggcagtcaaactgtacaggaaattgaagagagagataacattccatggggctaaagaagttgcactcagttactcaaccggtgcacttgccagttgtatgggtctcatatacaac…
>A/turkey/Italy/21VIR11237/2021_H5N1_2021-12-14_MP	atgagtcttctaaccgaggtcgaaacgtacgttctctctatcgtcccgtcgggccccctcaaagccgagatcgcgcagagacttgaagatgtctttgcagggaagaacaccgatcttgaggctctcatggaatggctaaagacaagaccaatcctgtcacctctgactaaggggattttgggatttgtgttcacgctcaccgtgcccagtgagcgaggactgcagcgtagacgctttgtccaaaatgctctaaatggaaatggagacccaaacaacatggacagggcagtcaaactgtacaggaaattgaagagagagataacattccatggggctaaagaagttgcactcagttactcaaccggtgcacttgccagttgtatgggtctcatatacaac…
>A/avian/Italy/21VIR11236/2021_H5N1_2021-12-14_MP	atgagtcttctaaccgaggtcgaaacgtacgttctctctatcgtcccgtcgggccccctcaaagccgagatcgcgcagagacttgaagatgtctttgcagggaagaacaccgatcttgaggctctcatggaatggctaaagacaagaccaatcctgtcacctctgactaaggggattttgggatttgtgttcacgctcaccgtgcccagtgagcgaggactgcagcgtagacgctttgtccaaaatgctctaaatggaaatggagacccaaacaacatggacagggcagtcaaactgtacaggaaattgaagagagagataacattccatggggctaaagaagttgcactcagttactcaaccggtgcacttgccagttgtatgggtctcatatacaac…
>A/guinea_fowl/Italy/21VIR11298/2021_H5N1_2021-12-14_MP	atgagtcttctaaccgaggtcgaaacgtacgttctctctatcgtcccgtcgggccccctcaaagccgagatcgcgcagagacttgaagatgtctttgcagggaagaacaccgatcttgaggctctcatggaatggctaaagacaagaccaatcctgtcacctctgactaaggggattttgggatttgtgttcacgctcaccgtgcccagtgagcgaggactgcagcgtagacgctttgtccaaaatgctctaaatggaaatggagacccaaacaacatggacagggcagtcaaactgtacaggaaattgaagagagagataacattccatggggctaaagaagttgcactcagttactcaaccggtgcacttgccagttgtatgggtctcatatacaac…
>A/chicken/Italy/21VIR11238/2021_H5N1_2021-12-14_MP	atgagtcttctaaccgaggtcgaaacgtacgttctctctatcgtcccgtcgggccccctcaaagccgagatcgcgcagagacttgaagatgtctttgcagggaagaacaccgatcttgaggctctcatggaatggctaaagacaagaccaatcctgtcacctctgactaaggggattttgggatttgtgttcacgctcaccgtgcccagtgagcgaggactgcagcgtagacgctttgtccaaaatgctctaaatggaaatggagacccaaacaacatggacagggcagtcaaactgtacaggaaattgaagagagaaataacattccatggggctaaagaggttgcactcagttactcaaccggtgcacttgccagttgtatgggtctcatatacaac…
>A/turkey/Italy/21VIR11251-1/2021_H5N1_2021-12-15_MP	atgagtcttctaaccgaggtcgaaacgtacgttctctctatcgtcccgtcgggccccctcaaagccgagatcgcgcagagacttgaagatgtctttgcagggaagaacaccgatcttgaggctctcatggaatggctaaagacaagaccaatcctgtcacctctgactaaggggattttgggatttgtgttcacgctcaccgtgcccagtgagcgaggactgcagcgtagacgctttgtccaaaatgctctaaatggaaatggagacccaaacaacatggacagggcagtcaaactgtacaggaaattgaagagagagataacattccatggggctaaagaagttgcactcagttactcaaccggtgcacttgccagttgtatgggtctcatatacaat…
>A/turkey/Italy/21VIR11302/2021_H5N1_2021-12-14_MP	atgagtcttctaaccgaggtcgaaacgtacgttctctctatcgtcccgtcgggccccctcaaagccgagatcgcgcagagacttgaagatgtctttgcagggaagaacaccgatcttgaggctctcatggaatggctaaagacaagaccaatcctgtcacctctgactaaggggattttgggatttgtgttcacgctcaccgtgcccagtgagcgaggactgcagcgtagacgctttgtccaaaatgctctaaatggaaatggagacccaaacaacatggacagggcagtcaaactgtacaggaarttgaagagagagataacattccatggggctaaagaagttgcactcagttactcaaccggtgcacttgccagttgtatgggtctcatatacaac…
>A/turkey/Italy/21VIR11254-1/2021_H5N1_2021-12-15_MP	atgagtcttctaaccgaggtcgaaacgtacgttctctctatcgtcccgtcgggccccctcaaagccgagatcgcgcagagacttgaagatgtctttgcagggaagaacaccgatcttgaggctctcatggaatggctaaagacaagaccaatcctgtcacctctgactaaggggattttgggatttgtgttcacgctcaccgtgcccagtgagcgaggactgcagcgtagacgctttgtccaaaatgctctaaatggaaatggagacccaaacaacatggacagggcagtcaaactgtacaggaaattgaagagagagataacattccatggggctaaagaagttgcactcagttactcaaccggtgcacttgccagttgtatgggtctcatatacaat…
>A/turkey/Italy/21VIR11252-1/2021_H5N1_2021-12-15_MP	atgagtcttctaaccgaggtcgaaacgtacgttctctctatcgtcccgtcgggccccctcaaagccgagatcgcgcagagacttgaagatgtctttgcagggaagaacaccgatcttgaggctctcatggaatggctaaagacaagaccaatcctgtcacctctgactaaggggattttgggatttgtgttcacgctcaccgtgcccagtgagcgaggactgcagcgtagacgctttgtccaaaatgctctaaatggaaatggagacccaaacaacatggacagggcagtcaaactgtacaggaaattgaagagagagataacattccatggggctaaagaagttgcactcagttactcaaccggtgcacttgccagttgtatgggtctcatatacaat…
>A/laying_hen/Italy/21VIR11299/2021_H5N1_2021-12-15_MP	atgagtcttctaaccgaggtcgaaacgtacgttctctctatcgtcccgtcgggccccctcaaagccgagatcgcgcagagacttgaagatgtctttgcagggaagaacaccgatcttgaggctctcatggaatggctaaagacaagaccaatcctgtcacctctgactaaggggattttgggatttgtgttcacgctcaccgtgcccagtgagcgaggactgcagcgtagacgctttgtccaaaatgctctaaatggaaatggagacccaaacaacatggacagggcagtcaaactgtacaggaaattgaagagagagataacattccatggggctaaagaagttgcactcagttactcaaccggtgcacttgccagttgtatgggtctcatatacaac…
>A/laying_hen/Italy/21VIR11253-1/2021_H5N1_2021-12-15_MP	atgagtcttctaaccgaggtcgaaacgtacgttctctctatcgtcccgtcgggccccctcaaagccgagatcgcgcagagacttgaagatgtctttgcagggaagaacaccgatcttgaggctctcatggaatggctaaagacaagaccaatcctgtcacctctgactaaggggattttgggatttgtgttcacgctcaccgtgcccagtgagcgaggactgcagcgtagacgctttgtccaaaatgctctaaatggaaatggagacccaaacaacatggacagggcagtcaaactgtacaggaaattgaagagagaaataacattccatggggctaaagaggttgcactcagttactcaaccggtgcacttgccagttgtatgggtctcatatacaac…
>A/turkey/Italy/21VIR11384-1/2021_H5N1_2021-12-16_MP	atgagtcttctaaccgaggtcgaaacgtacgttctctctatcgtcccgtcgggccccctcaaagccgagatcgcgcagagacttgaagatgtctttgcagggaagaacaccgatcttgaggctctcatggaatggctaaagacaagaccaatcctgtcacctctgactaaggggattttgggatttgtgttcacgctcaccgtgcccagtgagcgaggactgcagcgtagacgctttgtccaaaatgctctaaatggaaatggagacccaaacaacatggacagggcagtcaaactgtacaggaaattgaagagagagataacattccatggggctaaagaagttgcactcagttactcaaccggtgcacttgccagttgtatgggtctcatatacaat…
>A/avian/Italy/21VIR11301/2021_H5N1_2021-12-15_MP	atgagtcttctaaccgaggtcgaaacgtacgttctctctatcgtcccgtcgggccccctcaaagccgagatcgcgcagagacttgaagatgtctttgcagggaagaacaccgatcttgaggctctcatggaatggctaaagacaagaccaatcctgtcacctctgactaaggggattttgggatttgtgttcacgctcaccgtgcccagtgagcgaggactgcagcgtagacgctttgtccaaaatgctctaaatggaaatggagacccaaacaacatggacagggcagtcaaactgtacaggaaattgaagagagagataacattccatggggctaaagaagttgcactcagttactcaaccggtgcacttgccagttgtatgggtctcatatacaac…
>A/laying_hen/Italy/21VIR11390-2/2021_H5N1_2021-12-16_MP	atgagtcttctaaccgaggtcgaaacgtacgttctctctatcgtcccgtcgggccccctcaaagccgagatcgcgcagagacttgaagatgtctttgcagggaagaacaccgatcttgaggctctcatggaatggctaaagacaagaccaatcctgtcacctctgactaaggggattttgggatttgtgttcacgctcaccgtgcccagtgagcgaggactgcagcgtagacgctttgtccaaaatgctctaaatggaaatggagacccaaacaacatggacagggcagtcaaactgtacaggaaattgaagagagagataacattccatggggctaaagaagttgcactcagttactcaaccggtgcacttgccagttgtatgggtctcatatacaat…
>A/turkey/Italy/21VIR11387-1/2021_H5N1_2021-12-16_MP	atgagtcttctaaccgaggtcgaaacgtacgttctctctatcgtcccgtcgggccccctcaaagccgagatcgcgcagagacttgaagatgtctttgcagggaagaacaccgatcttgaggctctcatggaatggctaaagacaagaccaatcctgtcacctctgactaaggggattttgggatttgtgttcacgctcaccgtgcccagtgagcgaggactgcagcgtagacgctttgtccaaaatgctctaaatggaaatggagacccaaacaacatggacagggcagtcaaactgtacaggaaattgaagagagagataacattccatggggctaaagaagttgcactcagttactcaaccggtgcacttgccagttgtatgggtctcatatacaat…
>A/turkey/Italy/21VIR11392-2/2021_H5N1_2021-12-16_MP	atgagtcttctaaccgaggtcgaaacgtacgttctctctatcgtcccgtcgggccccctcaaagccgagatcgcgcagagacttgaagatgtctttgcagggaagaacaccgatcttgaggctctcatggaatggctaaagacaagaccaatcctgtcacctctgactaaggggattttgggatttgtgttcacgctcaccgtgcccagtgagcgaggactgcagcgtagacgctttgtccaaaatgctctaaatggaaatggagacccaaacaacatggacagggcagtcaaactgtacaggaaattgaagagagagataacattccatggggctaaagaagttgcactcagttactcaaccggtgcacttgccagttgtatgggtctcatatacaat…
>A/turkey/Italy/21VIR11391-3/2021_H5N1_2021-12-16_MP	atgagtcttctaaccgaggtcgaaacgtacgttctctctatcgtcccgtcgggccccctcaaagccgagatcgcgcagagacttgaagatgtctttgcagggaagaacaccgatcttgaggctctcatggaatggctaaagacaagaccaatcctgtcacctctgactaaggggattttgggatttgtgttcacgctcaccgtgcccagtgagcgaggactgcagcgtagacgctttgtccaaaatgctctaaatggaaatggagacccaaacaacatggacagggcagtcaaactgtacaggaaattgaagagagagataacattccatggggctaaagaagttgcactcagttactcaaccggtgcacttgccagttgtatgggtctcatatacaat…
>A/turkey/Italy/21VIR11393-3/2021_H5N1_2021-12-16_MP	atgagtcttctaaccgaggtcgaaacgtacgttctctctatcgtcccgtcgggccccctcaaagccgagatcgcgcagagacttgaagatgtctttgcagggaagaacaccgatcttgaggctctcatggaatggctaaagacaagaccaatcctgtcacctctgactaaggggattttgggatttgtgttcacgctcaccgtgcccagtgagcgaggactgcagcgtagacgctttgtccaaaatgctctaaatggaaatggagacccaaacaacatggacagggcagtcaaactgtacaggaaattgaagagagagataacattccatggggctaaagaagttgcactcagttactcaaccggtgcacttgccagttgtatgggtctcatatacaat…
>A/guinea_fowl/Italy/21VIR11383-1/2021_H5N1_2021-12-16_MP	atgagtcttctaaccgaggtcgaaacgtacgttctctctatcgtcccgtcgggccccctcaaagccgagatcgcgcagagacttgaagatgtctttgcagggaagaacaccgatcttgaggctctcatggaatggctaaagacaagaccaatcctgtcacctctgactaaggggattttgggatttgtgttcacgctcaccgtgcccagtgagcgaggactgcagcgtagacgctttgtccaaaatgctctaaatggaaatggagacccaaacaacatggacagggcagtcaaactgtacaggaaattgaagagagagataacattccatggggctaaagaagttgcactcagttactcaaccggtgcacttgccagttgtatgggtctcatatacaac…
>A/chicken/Italy/21VIR10973-4/2021_H5N1_2021-12-09_MP	atgagtcttctaaccgaggtcgaaacgtacgttctctctatcgtcccgtcgggccccctcaaagccgagatcgcgcagagacttgaagatgtctttgcagggaagaacaccgatcttgaggctctcatggaatggctaaagacaagaccaatcctgtcacctctgactaaggggattttgggatttgtgttcacgctcaccgtgcccagtgagcgaggactgcagcgtagacgctttgtccaaaatgctctaaatggaaatggagacccaaacaacatggacagggcagtcaaactgtacaggaaattgaagagagaaataacattccatggggctaaagaggttgcactcagttactcaaccggtgcacttgccagttgtatgggtctcatatacaac…
>A/chicken/Italy/21VIR10971-3/2021_H5N1_2021-12-09_MP	atgagtcttctaaccgaggtcgaaacgtacgttctctctatcgtcccgtcgggccccctcaaagccgagatcgcgcagagacttgaagatgtctttgcagggaagaacaccgatcttgaggctctcatggaatggctaaagacaagaccaatcctgtcacctctgactaaggggattttgggatttgtgttcacgctcaccgtgcccagtgagcgaggactgcagcgtagacgctttgtccaaaatgctctaaatggaaatggagacccaaacaacatggacagggcagtcaaactgtacaggaaattgaagagagaaataacattccatggggctaaagaggttgcactcagttactcaaccggtgcacttgccagttgtatgggtctcatatacaac…
>A/chicken/Italy/21VIR10969-3/2021_H5N1_2021-12-09_MP	atgagtcttctaaccgaggtcgaaacgtacgttctctctatcgtcccgtcgggccccctcaaagccgagatcgcgcagagacttgaagatgtctttgcagggaagaacaccgatcttgaggctctcatggaatggctaaagacaagaccaatcctgtcacctctgactaaggggattttgggatttgtgttcacgctcaccgtgcccagtgagcgaggactgcagcgtagacgctttgtccaaaatgctctaaatggaaatggagacccaaacaacatggacagggcagtcaaactgtacaggaaattgaagagagaaataacattccatggggctaaagaggttgcactcagttactcaaccggtgcacttgccagttgtatgggtctcatatacaac…
>A/chicken/Italy/21VIR10972-3/2021_H5N1_2021-12-09_MP	atgagtcttctaaccgaggtcgaaacgtacgttctctctatcgtcccgtcgggccccctcaaagccgagatcgcgcagagacttgaagatgtctttgcagggaagaacaccgatcttgaggctctcatggaatggctaaagacaagaccaatcctgtcacctctgactaaggggattttgggatttgtgttcacgctcaccgtgcccagtgagcgaggactgcagcgtagacgctttgtccaaaatgctctaaatggaaatggagacccaaacaacatggacagggcagtcaaactgtacaggaaattgaagagagaaataacattccatggggctaaagaggttgcactcagttactcaaccggtgcacttgccagttgtatgggtctcatatacaac…
>A/chicken/Italy/21VIR10989/2021_H5N1_2021-12-09_MP	atgagtcttctaaccgaggtcgaaacgtacgttctctctatcgtcccgtcgggccccctcaaagccgagatcgcgcagagacttgaagatgtctttgcagggaagaacaccgatctcgaggctctcatggaatggctaaagacaagaccaatcctgtcacctctgactaaggggattttgggatttgtgttcacgctcaccgtgcccagtgagcgaggactgcagcgtagacgctttgtccaaaatgctctaaatggaaatggagacccaaacaacatggacagggcagtcaaactgtacaggaaattgaagagagagataacattccatggggctaaagaagttgcactcagttactcaaccggtgcacttgccagttgtatgggtctcatatacaac…
>A/turkey/Italy/21VIR10988-1/2021_H5N1_2021-12-09_MP	atgagtcttctaaccgaggtcgaaacgtacgttctctctatcgtcccgtcgggccccctcaaagccgagatcgcgcagagacttgaagatgtctttgcagggaagaacaccgatcttgaggctctcatggaatggctaaagacaagaccaatcctgtcacctctgactaaggggattttgggatttgtgttcacgctcaccgtgcccagtgagcgaggactgcagcgtagacgctttgtccaaaatgctctaaatggaaatggagacccaaacaacatggacagggcagtcaaactgtacaggaaattgaagagagagataacattccatggggctaaagaagttgcactcagttactcaaccggtgcacttgccagttgtatgggtctcatatacaac…
>A/chicken/Italy/21VIR11074-1/2021_H5N1_2021-12-09_MP	atgagtcttctaaccgaggtcgaaacgtacgttctctctatcgtcccgtcgggccccctcaaagccgagatcgcgcagagacttgaagatgtctttgcagggaagaacaccgatcttgaggctctcatggaatggctaaagacaagaccaatcctgtcacctctgactaaggggattttgggatttgtgttcacgctcaccgtgcccagtgagcgaggactgcagcgtagacgctttgtccaaaatgctctaaatggaaatggagacccaaacaacatggacagggcagtcaaactgtacaggaaattgaagagagagataacattccatggggctaaagaagttgcactcagttactcaaccggtgcacttgccagttgtatgggtctcatatacaac…
>A/chicken/Italy/21VIR11072-1/2021_H5N1_2021-12-09_MP	atgagtcttctaaccgaggtcgaaacgtacgttctctctatcgtcccgtcgggccccctcaaagccgagatcgcgcagagacttgaagatgtctttgcagggaagaacaccgatcttgaggctctcatggaatggctaaagacaagaccaatcctgtcacctctgactaaggggattttgggatttgtgttcacgctcaccgtgcccagtgagcgaggactgcagcgtagacgctttgtccaaaatgctctaaatggaaatggagacccaaacaacatggacagggcagtcaaactgtacaggaaattgaagagagagataacattccatggggctaaagaagttgcactcagttactcaaccggtgcacttgccagttgtatgggtctcatatacaac…
>A/avian/Italy/21VIR10913-3/2021_H5N1_2021-12-09_MP	atgagtcttctaaccgaggtcgaaacgtacgttctctctatcgtcccgtcgggccccctcaaagccgagatcgcgcagagacttgaagatgtctttgcagggaagaacaccgatcttgaggctctcatggaatggctaaagacaagaccaatcctgtcacctctgactaaggggattttgggatttgtgttcacgctcaccgtgcccagtgagcgaggactgcagcgtagacgctttgtccaaaatgctctaaatggaaatggagacccaaacaacatggacagggcagtcaaactgtacaggaaattgaagagagagataacattccatggggctaaagaagttgcactcagttactcaaccggtgcacttgccagttgtatgggtctcatatacaac…
>A/chicken/Italy/21VIR11071-2/2021_H5N1_2021-12-09_MP	atgagtcttctaaccgaggtcgaaacgtacgttctctctatcgtcccgtcgggccccctcaaagccgagatcgcgcagagacttgaagatgtctttgcagggaagaacaccgatcttgaggctctcatggaatggctaaagacaagaccaatcctgtcacctctgactaaggggattttgggatttgtgttcacgctcaccgtgcccagtgagcgaggactgcagcgtagacgctttgtccaaaatgctctaaatggaaatggagacccaaacaacatggacagggcagtcaaactgtacaggaaattgaagagagagataacattccatggggctaaagaagttgcactcagttactcaaccggtgcacttgccagttgtatgggtctcatatacaac…
>A/chicken/Italy/21VIR11076-1/2021_H5N1_2021-12-10_MP	atgagtcttctaaccgaggtcgaaacgtacgttctctctatcgtcccgtcgggccccctcaaagccgagatcgcgcagagacttgaagatgtctttgcagggaagaacaccgatcttgaggctctcatggaatggctaaagacaagaccaatcctgtcacctctgactaaggggattttgggatttgtgttcacgctcaccgtgcccagtgagcgaggactgcagcgtagacgctttgtccaaaatgctctaaatggaaatggagacccaaacaacatggacagggcagtcaaactgtacaggaaattgaagagagagataacattccatggggctaaagaagttgcactcagttactcaaccggtgcacttgccagttgtatgggtctcatatacaac…
>A/chicken/Italy/21VIR10987-1/2021_H5N1_2021-12-09_MP	atgagtcttctaaccgaggtcgaaacgtacgttctctctatcgtcccgtcgggccccctcaaagccgagatcgcgcagagacttgaagatgtctttgcagggaagaacaccgatcttgaggctctcatggaatggctaaagacaagaccaatcctgtcacctctgactaaggggattttgggatttgtgttcacgctcaccgtgcccagtgagcgaggactgcagcgtagacgctttgtccaaaatgctctaaatggaaatggagacccaaacaacatggacagggcagtcaaactgtacaggaaattgaagagagagataacattccatggggctaaagaagttgcactcagttactcaaccggtgcacttgccagttgtatgggtctcatatacaac…
>A/chicken/Italy/21VIR11078-10/2021_H5N1_2021-12-10_MP	atgagtcttctaaccgaggtcgaaacgtacgttctctctatcgtcccgtcgggccccctcaaagccgagatcgcgcagagacttgaagatgtctttgcagggaagaacaccgatcttgaggctctcatggaatggctaaagacaagaccaatcctgtcacctctgactaaggggattttgggatttgtgttcacgctcaccgtgcccagtgagcgaggactgcagcgtagacgctttgtccaaaatgctctaaatggaaatggagacccaaacaacatggacagggcagtcaaactgtacaggaaattgaagagagagataacattccatggggctaaagaagttgcactcagttactcaaccggtgcacttgccagttgtatgggtctcatatacaac…
>A/chicken/Italy/21VIR11079-11/2021_H5N1_2021-12-10_MP	atgagtcttctaaccgaggtcgaaacgtacgttctctctatcgtcccgtcgggccccctcaaagccgagatcgcgcagagacttgaagatgtctttgcagggaagaacaccgatcttgaggctctcatggaatggctaaagacaagaccaatcctgtcacctctgactaaggggattttgggatttgtgttcacgctcaccgtgcccagtgagcgaggactgcagcgtagacgctttgtccaaaatgctctaaatggaaatggagacccaaacaacatggacagggcagtcaaactgtacaggaaattgaagagagagataacattccatggggctaaagaagttgcactcagttactcaaccggtgcacttgccagttgtatgggtctcatatacaac…
>A/chicken/Italy/21VIR11075-2/2021_H5N1_2021-12-10_MP	atgagtcttctaaccgaggtcgaaacgtacgttctctctatcgtcccgtcgggccccctcaaagccgagatcgcgcagagacttgaagatgtctttgcagggaagaacaccgatcttgaggctctcatggaatggctaaagacaagaccaatcctgtcacctctgactaaggggattttgggatttgtgttcacgctcaccgtgcccagtgagcgaggactgcagcgtagacgctttgtccaaaatgctctaaatggaaatggagacccaaacaacatggacagggcagtcaaactgtacaggaaattgaagagagagataacattccatggggctaaagaagttgcactcagttactcaaccggtgcacttgccagttgtatgggtctcatatacaac…
>A/chicken/Italy/21VIR11073-1/2021_H5N1_2021-12-10_MP	atgagtcttctaaccgaggtcgaaacgtacgttctctctatcgtcccgtcgggccccctcaaagccgagatcgcgcagagacttgaagatgtctttgcagggaagaacaccgatcttgaggctctcatggaatggctaaagacaagaccaatcctgtcacctctgactaaggggattttgggatttgtgttcacgctcaccgtgcccagtgagcgaggactgcagcgtagacgctttgtccaaaatgctctaaatggaaatggagacccaaacaacatggacagggcagtcaaactgtacaggaaattgaagagagagataacattccatggggctaaagaagttgcactcagttactcaaccggtgcacttgccagttgtatgggtctcatatacaac…
>A/chicken/Italy/21VIR10995-1/2021_H5N1_2021-12-11_MP	atgagtcttctaaccgaggtcgaaacgtacgttctctctatcgtcccgtcgggccccctcaaagccgagatcgcgcagagacttgaagatgtctttgcagggaagaacaccgatcttgaggctctcatggaatggctaaagacaagaccaatcctgtcacctctgactaaggggattttgggatttgtgttcacgctcaccgtgcccagtgagcgaggactgcagcgtagacgctttgtccaaaatgctctaaatggaaatggagacccaaacaacatggacagggcagtcaaactgtacaggaaattgaagagagagataacattccatggggctaaagaagttgcactcagttactcaaccggtgcacttgccagttgtatgggtctcatatacaat…
>A/turkey/Italy/21VIR11077-1/2021_H5N1_2021-12-10_MP	atgagtcttctaaccgaggtcgaaacgtacgttctctctatcgtcccgtcgggccccctcaaagccgagatcgcgcagagacttgaagatgtctttgcagggaagaacaccgatcttgaggctctcatggaatggctaaagacaagaccaatcctgtcacctctgactaaggggattttgggatttgtgttcacgctcaccgtgcccagtgagcgaggactgcagcgtagacgctttgtccaaaatgctctaaatggaaatggagacccaaacaacatggacagggcagtcaaactgtacaggaaattgaagagagagataacattccatggggctaaagaagttgcactcagttactcaaccggtgcacttgccagttgtatgggtctcatatacaac…
>A/chicken/Italy/21VIR10997-1/2021_H5N1_2021-12-11_MP	atgagtcttctaaccgaggtcgaaacgtacgttctctctatcgtcccgtcgggccccctcaaagccgagatcgcgcagagacttgaagatgtctttgcagggaagaacaccgatcttgaggctctcatggaatggctaaagacaagaccaatcctgtcacctctgactaaggggattttgggatttgtgttcacgctcaccgtgcccagtgagcgaggactgcagcgtagacgctttgtccaaaatgctctaaatggaaatggagacccaaacaacatggacagggcagtcaaactgtacaggaaattgaagagagagataacattccatggggctaaagaagttgcactcagttactcaaccggtgcacttgccagttgtatgggtctcatatacaac…
>A/chicken/Italy/21VIR10999-1/2021_H5N1_2021-12-11_MP	atgagtcttctaaccgaggtcgaaacgtacgttctctctatcgtcccgtcgggccccctcaaagccgagatcgcgcagagacttgaagatgtctttgcagggaagaacaccgatcttgaggctctcatggaatggctaaagacaagaccaatcctgtcacctctgactaaggggattttgggatttgtgttcacgctcaccgtgcccagtgagcgaggactgcagcgtagacgctttgtccaaaatgctctaaatggaaatggagacccaaacaacatggacagggcagtcaaactgtacagraaattgaagagagagataacattccatggggctaaagaagttgcactcagttactcaaccggtgcacttgccagttgtatgggtctcatatacaac…
>A/turkey/Italy/21VIR8585-1/2021_H5N1_2021-10-18_MP	atgagtcttctaaccgaggtcgaaacgtacgttctctctatcgtcccgtcgggccccctcaaagccgagatcgcgcagagacttgaagatgtctttgcagggaagaacaccgatcttgaggctctcatggaatggctaaagacaagaccaatcctgtcacctctgactaaggggattttgggatttgtgttcacgctcaccgtgcccagtgagcgaggactgcagcgtagacgctttgtccaaaatgctctaaatggaaatggagacccaaacaacatggacagggcagtcaaactgtacaggaaattgaagagagagataacattccatggggctaaagaagttgcactcagttactcaaccggtgcacttgccagttgtatgggtctcatatacaac…
>A/turkey/Italy/21VIR11007-1/2021_H5N1_2021-12-12_MP	atgagtcttctaaccgaggtcgaaacgtacgttctctctatcgtcccgtcgggccccctcaaagccgagatcgcgcagagacttgaagatgtctttgcagggaagaacaccgatcttgaggctctcatggaatggctaaagacaagaccaatcctgtcacctctgactaaggggattttgggatttgtgttcacgctcaccgtgcccagtgagcgaggactgcagcgtagacgctttgtccaaaatgctctaaatggaaatggagacccaaacaacatggacagggcagtcaaactgtacaggaaattgaagagagagataacattccatggggctaaagaagttgcactcagttactcaaccggtgcacttgccagttgtatgggtctcatatacaac…
>A/turkey/Italy/21VIR11006-1/2021_H5N1_2021-12-12_MP	atgagtcttctaaccgaggtcgaaacgtacgttctctctatcgtcccgtcgggccccctcaaagccgagatcgcgcagagacttgaagatgtctttgcagggaagaacaccgatcttgaggctctcatggaatggctaaagacaagaccaatcctgtcacctctgactaaggggattttgggatttgtgttcacgctcaccgtgcccagtgagcgaggactgcagcgtagacgctttgtccaaaatgctctaaatggaaatggagacccaaacaacatggacagggcagtcaaactgtacaggaaattgaagagagagataacattccatggggctaaagaagtkgcactcagttactcaaccggtgcacttgccagttgtatgggtctcatatacaac…
>A/chicken/Italy/21VIR11055-1/2021_H5N1_2021-12-13_MP	atgagtcttctaaccgaggtcgaaacgtacgttctctctatcgtcccgtcgggccccctcaaagccgagatcgcgcagagacttgaagatgtctttgcagggaagaacaccgatcttgaggctctcatggaatggctaaagacaagaccaatcctgtcacctctgactaaggggattttgggatttgtgttcacgctcaccgtgcccagtgagcgaggactgcagcgtagacgctttgtccaaaatgctctaaatggaaatggagacccaaacaacatggacagggcagtcaaactgtacaggaaattgaagagagagataacattccatggggctaaagaagttgcactcagttactcaaccggtgcacttgccagttgtatgggtctcatatacaat…
>A/turkey/Italy/21VIR11166/2021_H5N1_2021-12-13_MP	atgagtcttctaaccgaggtcgaaacgtacgttctctctatcgtcccgtcgggccccctcaaagccgagatcgcgcagagacttgaagatgtctttgcagggaagaacaccgatcttgaggctctcatggaatggctaaagacaagaccaatcctgtcacctctgactaaggggattttgggatttgtgttcacgctcaccgtgcccagtgagcgaggactgcagcgtagacgctttgtccaaaatgctctaaatggaaatggagacccaaacaacatggacagggcagtcaaactgtacaggaaattgaagagagagataacattccatggggctaaagaagttgcactcagttactcaaccggtgcacttgccagttgtatgggtctcatatacaat…
>A/turkey/Italy/21VIR11164/2021_H5N1_2021-12-13_MP	atgagtcttctaaccgaggtcgaaacgtacgttctctctatcgtcccgtcgggccccctcaaagccgagatcgcgcagagacttgaagatgtctttgcagggaagaacaccgatcttgaggctctcatggaatggctaaagacaagaccaatcctgtcacctctgactaaggggattttgggatttgtgttcacgctcaccgtgcccagtgagcgaggactgcagcgtagacgctttgtccaaaatgctctaaatggaaatggagacccaaacaacatggacagggcagtcaaactgtacaggaaattgaagagagagataacattccatggggctaaagaagttgcactcagttactcaaccggtgcacttgccagttgtatgggtctcatatacaac…
>A/pheasant/Italy/21VIR11162/2021_H5N1_2021-12-13_MP	atgagtcttctaaccgaggtcgaaacgtacgttctctctatcgtcccgtcgggccccctcaaagccgagatcgcgcagagacttgaagatgtctttgcagggaagaacaccgatcttgaggctctcatggaatggctaaagacaagaccaatcctgtcacctctgactaaggggattttgggatttgtgttcacgctcaccgtgcccagtgagcgaggactgcagcgtagacgctttgtccaaaatgctctaaatggaaatggagacccaaacaacatggacagggcagtcaaactgtacaggaaattgaagagagagataacattccatggggctaaagaagttgcactcagttactcaaccggtgcacttgccagttgtatgggtctcatatacaac…
>A/laying_hen/Italy/21VIR11167/2021_H5N1_2021-12-13_MP	atgagtcttctaaccgaggtcgaaacgtacgttctctctatcgtcccgtcgggccccctcaaagccgagatcgcgcagagacttgaagatgtctttgcagggaagaacaccgatcttgaggctctcatggaatggctaaagacaagaccaatcctgtcacctctgactaaggggattttgggatttgtgttcacgctcaccgtgcccagtgagcgaggactgcagcgtagacgctttgtccaaaatgctctaaatggaaatggagacccaaacaacatggacagggcagtcaaactgtacaggaaattgaagagagagataacattccatggggctaaagaagttgcactcagttactcaaccggtgcacttgccagttgtatgggtctcatatacaac…
>A/pheasant/Italy/21VIR11165/2021_H5N1_2021-12-13_MP	atgagtcttctaaccgaggtcgaaacgtacgttctctctatcgtcccgtcgggccccctcaaagccgagatcgcgcagagacttgaagatgtctttgcagggaagaacaccgatcttgaggctctcatggaatggctaaagacaagaccaatcctgtcacctctgactaaggggattttgggatttgtgttcacgctcaccgtgcccagtgagcgaggactgcagcgtagacgctttgtccaaaatgctctaaatggaaatggagacccaaacaacatggacagggcagtcaaactgtacaggaaattgaagagagagataacattccatggggctaaagaagttgcactcagttactcaaccggtgcacttgccagttgtatgggtctcatatacaac…
>A/laying_hen/Italy/21VIR11169/2021_H5N1_2021-12-13_MP	atgagtcttctaaccgaggtcgaaacgtacgttctctctatcgtcccgtcgggccccctcaaagccgagatcgcgcagagacttgaagatgtctttgcagggaagaacaccgatcttgaggctctcatggaatggctaaagacaagaccaatcctgtcacctctgactaaggggattttgggatttgtgttcacgctcaccgtgcccagtgagcgaggactgcagcgtagacgctttgtccaaaatgctctaaatggaaatggagacccaaacaacatggacagggcagtcaaactgtacaggaaattgaagagagagataacattccatggggctaaagaagttgcactcagttactcaaccggtgcacttgccagttgtatgggtctcatatacaac…
>A/laying_hen/Italy/21VIR11168/2021_H5N1_2021-12-13_MP	atgagtcttctaaccgaggtcgaaacgtacgttctctctatcgtcccgtcgggccccctcaaagccgagatcgcgcagagacttgaagatgtctttgcagggaagaacaccgatcttgaggctctcatggaatggctaaagacaagaccaatcctgtcacctctgactaaggggattttgggatttgtgttcacgctcaccgtgcccagtgagcgaggactgcagcgtagacgctttgtccaaaatgctctaaatggaaatggagacccaaacaacatggacagggcagtcaaactgtacaggaaattgaagagagagataacattccatggggctaaagaagttgcactcagttactcaaccggtgcacttgccagttgtatgggtctcatatacaac…
>A/laying_hen/Italy/21VIR11300/2021_H5N1_2021-12-13_MP	atgagtcttctaaccgaggtcgaaacgtacgttctctctatcgtcccgtcgggccccctcaaagccgagatcgcgcagagacttgaagatgtctttgcagggaagaacaccgatcttgaggctctcatggaatggctaaagacaagaccaatcctgtcacctctgactaaggggattttgggatttgtgttcacgctcaccgtgcccagtgagcgaggactgcagcgtagacgctttgtccaaaatgctctaaatggaaatggagacccaaacaacatggacagggcagtcaaactgtacaggaaattgaagagagagataacattccatggggctaaagaagttgcactcagttactcaaccggtgcacttgccagttgtatgggtctcatatacaac…
>A/chicken/Italy/21VIR11234/2021_H5N1_2021-12-13_MP	atgagtcttctaaccgaggtcgaaacgtacgttctctctatcgtcccgtcgggccccctcaaagccgagatcgcgcagagacttgaagatgtctttgcagggaagaacaccgatcttgaggctctcatggaatggctaaagacaagaccaatcctgtcacctctgactaaggggattttgggatttgtgttcacgctcaccgtgcccagtgagcgaggactgcagcgtagacgctttgtccaaaatgctctaaatggaaatggagacccaaacaacatggacagggcagtcaaactgtacaggaaattgaagagagagataacattccatggggctaaagaagttgcactcagttactcaaccggtgcacttgccagttgtatgggtctcatatacaac…
